# Supplementary material for: Coding algorithms for defining Charlson and Elixhauser co-morbidities in Read-coded databases
Source: BMC Med Res Methodol. 2019 Jun 6;19:115. doi: 10.1186/s12874-019-0753-5 (PMC6554904; doi:10.1186/s12874-019-0753-5)
Supplement: Supplementary file 1 — Read codes for Charlson co-morbidities. (CSV 417 kb) [file 12874_2019_753_MOESM1_ESM.csv]

medcode	readcode	readterm	cat	score
5051	G61..00	Intracerebral haemorrhage	Cerebrovascular disease	1
5602	G64z.12	Cerebellar infarction	Cerebrovascular disease	1
44740	G680.00	Sequelae of subarachnoid haemorrhage	Cerebrovascular disease	1
226916	S62..12	Subarachnoid haemorrhage following injury	Cerebrovascular disease	1
23671	G63y000	Cerebral infarct due to thrombosis of precerebral arteries	Cerebrovascular disease	1
28314	G61X000	Left sided intracerebral haemorrhage, unspecified	Cerebrovascular disease	1
10792	662M.00	Stroke monitoring	Cerebrovascular disease	1
10062	G6z..00	Cerebrovascular disease NOS	Cerebrovascular disease	1
12733	7A20311	Carotid endarterectomy and patch	Cerebrovascular disease	1
40053	G671.00	Generalised ischaemic cerebrovascular disease NOS	Cerebrovascular disease	1
31805	G62..00	Other and unspecified intracranial haemorrhage	Cerebrovascular disease	1
55602	G677300	Occlusion and stenosis of cerebellar arteries	Cerebrovascular disease	1
40098	1JA1.00	Suspected cerebrovascular disease	Cerebrovascular disease	1
4273	G621.00	Subdural haemorrhage - nontraumatic	Cerebrovascular disease	1
27975	G641000	Cerebral infarction due to embolism of cerebral arteries	Cerebrovascular disease	1
100639	1M4..00	Central post-stroke pain	Cerebrovascular disease	1
53810	Gyu6200	[X]Other intracerebral haemorrhage	Cerebrovascular disease	1
39403	G683.00	Sequelae of cerebral infarction	Cerebrovascular disease	1
100015	8CRB.00	Transient ischaemic attack clinical management plan	Cerebrovascular disease	1
47642	G64z100	Wallenberg syndrome	Cerebrovascular disease	1
56458	8HHM.00	Ref to multidisciplinary stroke function improvement service	Cerebrovascular disease	1
37493	G67z.00	Other cerebrovascular disease NOS	Cerebrovascular disease	1
238210	4309M	MENINGEAL HAEMORRHAGE	Cerebrovascular disease	1
42335	L440.00	Cerebrovascular disorders in the puerperium	Cerebrovascular disease	1
33499	G665.00	Pure motor lacunar syndrome	Cerebrovascular disease	1
1298	G66..11	CVA unspecified	Cerebrovascular disease	1
99367	Gyu6A00	[X]Other cerebrovascular disorders in diseases CE	Cerebrovascular disease	1
33543	G6X..00	Cerebrl infarctn due/unspcf occlusn or sten/cerebrl artrs	Cerebrovascular disease	1
54744	F11x200	Cerebral degeneration due to cerebrovascular disease	Cerebrovascular disease	1
51465	9Om3.00	Stroke/transient ischaemic attack monitoring verbal invitati	Cerebrovascular disease	1
6228	G68X.00	Sequelae of stroke,not specfd as h'morrhage or infarction	Cerebrovascular disease	1
108630	Gyu6E00	[X]Subarachnoid haemorrh from intracranial artery, unspecif	Cerebrovascular disease	1
39344	G676000	Cereb infarct due cerebral venous thrombosis, nonpyogenic	Cerebrovascular disease	1
45734	F117.00	Infantile posthaemorrhagic hydrocephalus	Cerebrovascular disease	1
266473	8520M	MENINGEAL HAEMORRHAGE TRAUMATIC	Cerebrovascular disease	1
45781	G63..00	Precerebral arterial occlusion	Cerebrovascular disease	1
225147	G661.00	Anterior cerebral artery syndrome	Cerebrovascular disease	1
25114	E030400	Acute confusional state, of cerebrovascular origin	Cerebrovascular disease	1
34135	14A7.00	H/O: CVA/stroke	Cerebrovascular disease	1
46316	G612.00	Basal nucleus haemorrhage	Cerebrovascular disease	1
65745	Gyu6100	[X]Other subarachnoid haemorrhage	Cerebrovascular disease	1
40338	G611.00	Internal capsule haemorrhage	Cerebrovascular disease	1
31218	9Om..00	Stroke/transient ischaemic attack monitoring administration	Cerebrovascular disease	1
18689	G660.00	Middle cerebral artery syndrome	Cerebrovascular disease	1
7780	G667.00	Left sided CVA	Cerebrovascular disease	1
90572	Gyu6500	[X]Occlusion and stenosis of other precerebral arteries	Cerebrovascular disease	1
34375	9Om2.00	Stroke/transient ischaemic attack monitoring third letter	Cerebrovascular disease	1
17326	G60X.00	Subarachnoid haemorrh from intracranial artery, unspecif	Cerebrovascular disease	1
7912	G614.00	Pontine haemorrhage	Cerebrovascular disease	1
55351	7P24200	Delivery of rehabilitation for stroke	Cerebrovascular disease	1
29939	G600.00	Ruptured berry aneurysm	Cerebrovascular disease	1
19412	G602.00	Subarachnoid haemorrhage from middle cerebral artery	Cerebrovascular disease	1
51311	G6y..00	Other specified cerebrovascular disease	Cerebrovascular disease	1
504	G65..00	Transient cerebral ischaemia	Cerebrovascular disease	1
1469	G66..00	Stroke and cerebrovascular accident unspecified	Cerebrovascular disease	1
306476	4389	CEREBROVASCULAR DISEASE	Cerebrovascular disease	1
19260	G662.00	Posterior cerebral artery syndrome	Cerebrovascular disease	1
91627	Gyu6300	[X]Cerebrl infarctn due/unspcf occlusn or sten/cerebrl artrs	Cerebrovascular disease	1
35916	7A20300	Endarterectomy and patch repair of carotid artery	Cerebrovascular disease	1
98642	G633.00	Multiple and bilateral precerebral arterial occlusion	Cerebrovascular disease	1
57495	G63..11	Infarction - precerebral	Cerebrovascular disease	1
103690	38G3.00	Hyperten, abnorm renal/liver funct, stroke, BLED score	Cerebrovascular disease	1
107195	661M700	Stroke self-management plan agreed	Cerebrovascular disease	1
5268	G650.11	Insufficiency - basilar artery	Cerebrovascular disease	1
8443	G663.00	Brain stem stroke syndrome	Cerebrovascular disease	1
7138	ZV12512	[V]Personal history of cerebrovascular accident (CVA)	Cerebrovascular disease	1
56279	L440.12	Stroke in the puerperium	Cerebrovascular disease	1
2156	G631.11	Stenosis, carotid artery	Cerebrovascular disease	1
11074	9h22.00	Excepted from stroke quality indicators: Informed dissent	Cerebrovascular disease	1
70536	G671000	Acute cerebrovascular insufficiency NOS	Cerebrovascular disease	1
3535	G61z.00	Intracerebral haemorrhage NOS	Cerebrovascular disease	1
30045	G616.00	External capsule haemorrhage	Cerebrovascular disease	1
104638	8IEC.00	Ref multidisciplinary stroke function improvement declined	Cerebrovascular disease	1
225202	Gyu6700	[X]Other specified cerebrovascular diseases	Cerebrovascular disease	1
2654	7A20400	Endarterectomy of carotid artery NEC	Cerebrovascular disease	1
41577	1477.00	H/O: cerebrovascular disease	Cerebrovascular disease	1
105738	G657.00	Carotid territory transient ischaemic attack	Cerebrovascular disease	1
53745	Gyu6400	[X]Other cerebral infarction	Cerebrovascular disease	1
6253	G66..12	Stroke unspecified	Cerebrovascular disease	1
94482	Gyu6G00	[X]Cereb infarct due unsp occlus/stenos precerebr arteries	Cerebrovascular disease	1
10794	G656.00	Vertebrobasilar insufficiency	Cerebrovascular disease	1
36717	G640000	Cerebral infarction due to thrombosis of cerebral arteries	Cerebrovascular disease	1
19354	G65y.00	Other transient cerebral ischaemia	Cerebrovascular disease	1
40847	G632.00	Vertebral artery occlusion	Cerebrovascular disease	1
107886	662e.11	Stroke annual review	Cerebrovascular disease	1
11039	9h21.00	Excepted from stroke quality indicators: Patient unsuitable	Cerebrovascular disease	1
4240	G631.00	Carotid artery occlusion	Cerebrovascular disease	1
22677	G70y011	Carotid artery disease	Cerebrovascular disease	1
10962	9h2..00	Exception reporting: stroke quality indicators	Cerebrovascular disease	1
105100	662M100	Stroke 6 month review	Cerebrovascular disease	1
65770	G677200	Occlusion and stenosis of posterior cerebral artery	Cerebrovascular disease	1
31704	G677.00	Occlusion/stenosis cerebral arts not result cerebral infarct	Cerebrovascular disease	1
5185	G64z111	Lateral medullary syndrome	Cerebrovascular disease	1
33377	G651.00	Vertebral artery syndrome	Cerebrovascular disease	1
24035	E031400	Subacute confusional state, of cerebrovascular origin	Cerebrovascular disease	1
43451	G682.00	Sequelae of other nontraumatic intracranial haemorrhage	Cerebrovascular disease	1
28753	9Om0.00	Stroke/transient ischaemic attack monitoring first letter	Cerebrovascular disease	1
28914	662o.00	Haemorrhagic stroke monitoring	Cerebrovascular disease	1
1786	G60..00	Subarachnoid haemorrhage	Cerebrovascular disease	1
265818	4319CR	HAEMORRHAGE INTRACRANIAL	Cerebrovascular disease	1
41910	G605.00	Subarachnoid haemorrhage from basilar artery	Cerebrovascular disease	1
105520	8Hd6.00	Admission to stroke unit	Cerebrovascular disease	1
57315	G618.00	Intracerebral haemorrhage, multiple localized	Cerebrovascular disease	1
63830	G63..12	Stenosis of precerebral arteries	Cerebrovascular disease	1
92036	Gyu6600	[X]Occlusion and stenosis of other cerebral arteries	Cerebrovascular disease	1
67640	L440000	Puerperal cerebrovascular disorder unspecified	Cerebrovascular disease	1
569	G64..12	Infarction - cerebral	Cerebrovascular disease	1
16507	G65z100	Intermittent cerebral ischaemia	Cerebrovascular disease	1
51759	G677000	Occlusion and stenosis of middle cerebral artery	Cerebrovascular disease	1
12833	G668.00	Right sided CVA	Cerebrovascular disease	1
18604	G61..12	Stroke due to intracerebral haemorrhage	Cerebrovascular disease	1
19348	ZV12511	[V]Personal history of stroke	Cerebrovascular disease	1
272627	S620.00	Closed traumatic subarachnoid haemorrhage	Cerebrovascular disease	1
6960	G61..11	CVA - cerebrovascular accid due to intracerebral haemorrhage	Cerebrovascular disease	1
91272	L440300	Puerperal cerebrovascular disorder with antenatal comp	Cerebrovascular disease	1
20284	G62z.00	Intracranial haemorrhage NOS	Cerebrovascular disease	1
48149	G681.00	Sequelae of intracerebral haemorrhage	Cerebrovascular disease	1
97470	L440100	Puerperal cerebrovascular disorder - delivered	Cerebrovascular disease	1
50594	G654.00	Multiple and bilateral precerebral artery syndromes	Cerebrovascular disease	1
248001	8520A	HAEMORRHAGE SUBARACHNOID TRAUMATIC	Cerebrovascular disease	1
96717	S621.00	Open traumatic subarachnoid haemorrhage	Cerebrovascular disease	1
60781	P7y0z00	Cerebrovascular system anomaly NOS	Cerebrovascular disease	1
19201	G61X100	Right sided intracerebral haemorrhage, unspecified	Cerebrovascular disease	1
107440	G619.00	Lobar cerebral haemorrhage	Cerebrovascular disease	1
31595	G610.00	Cortical haemorrhage	Cerebrovascular disease	1
235966	S627.00	Traumatic subarachnoid haemorrhage	Cerebrovascular disease	1
57783	Q417000	Intracerebral (nontraumatic) haemorrhage of fet and newborn	Cerebrovascular disease	1
26424	G64z400	Infarction of basal ganglia	Cerebrovascular disease	1
2418	G6...00	Cerebrovascular disease	Cerebrovascular disease	1
51138	G68W.00	Sequelae/other + unspecified cerebrovascular diseases	Cerebrovascular disease	1
8837	G64..00	Cerebral arterial occlusion	Cerebrovascular disease	1
303847	4369B	STROKE	Cerebrovascular disease	1
15788	G65zz00	Transient cerebral ischaemia NOS	Cerebrovascular disease	1
15252	G64z.11	Brainstem infarction NOS	Cerebrovascular disease	1
100128	F124.00	Vascular parkinsonism	Cerebrovascular disease	1
306468	4319CE	HAEMORRHAGE INTRACEREBRAL	Cerebrovascular disease	1
18686	662e.00	Stroke/CVA annual review	Cerebrovascular disease	1
17322	G664.00	Cerebellar stroke syndrome	Cerebrovascular disease	1
13577	G67..00	Other cerebrovascular disease	Cerebrovascular disease	1
34117	G67y.00	Other cerebrovascular disease OS	Cerebrovascular disease	1
42283	S63z.00	Other cerebral haemorrhage following injury NOS	Cerebrovascular disease	1
247398	4380	CEREBROVASCULAR DISEASE WITH HYPERTENSIO	Cerebrovascular disease	1
71274	G677400	Occlusion+stenosis of multiple and bilat cerebral arteries	Cerebrovascular disease	1
51326	G63y.00	Other precerebral artery occlusion	Cerebrovascular disease	1
62342	G615.00	Bulbar haemorrhage	Cerebrovascular disease	1
5871	14A7.12	H/O: stroke	Cerebrovascular disease	1
9696	G604.00	Subarachnoid haemorrhage from posterior communicating artery	Cerebrovascular disease	1
24446	G63y100	Cerebral infarction due to embolism of precerebral arteries	Cerebrovascular disease	1
56007	G601.00	Subarachnoid haemorrhage from carotid siphon and bifurcation	Cerebrovascular disease	1
71585	G63z.00	Precerebral artery occlusion NOS	Cerebrovascular disease	1
60692	G606.00	Subarachnoid haemorrhage from vertebral artery	Cerebrovascular disease	1
94105	P7y0y00	Other specified cerebrovascular anomaly	Cerebrovascular disease	1
42331	G603.00	Subarachnoid haemorrhage from anterior communicating artery	Cerebrovascular disease	1
16517	G640.00	Cerebral thrombosis	Cerebrovascular disease	1
51767	G666.00	Pure sensory lacunar syndrome	Cerebrovascular disease	1
303829	4309	SUBARACHNOID HAEMORRHAGE	Cerebrovascular disease	1
66873	14AK.00	H/O: Stroke in last year	Cerebrovascular disease	1
12555	G671z00	Generalised ischaemic cerebrovascular disease NOS	Cerebrovascular disease	1
23942	G650.00	Basilar artery syndrome	Cerebrovascular disease	1
284069	4310	HAEMORRHAGE INTRACEREBRAL WITH HYPERTENS	Cerebrovascular disease	1
57527	G677100	Occlusion and stenosis of anterior cerebral artery	Cerebrovascular disease	1
15019	G641.00	Cerebral embolism	Cerebrovascular disease	1
18912	G623.00	Subdural haemorrhage NOS	Cerebrovascular disease	1
3149	G64z.00	Cerebral infarction NOS	Cerebrovascular disease	1
256592	4300	SUBARACHNOID HAEMORRHAGE WITH HYPERTENSI	Cerebrovascular disease	1
7017	7004300	Evacuation of intracerebral haematoma NEC	Cerebrovascular disease	1
276128	1477	H/O: cerebrovascular disease	Cerebrovascular disease	1
31060	G61X.00	Intracerebral haemorrhage in hemisphere, unspecified	Cerebrovascular disease	1
96630	Gyu6F00	[X]Intracerebral haemorrhage in hemisphere, unspecified	Cerebrovascular disease	1
32447	G630.00	Basilar artery occlusion	Cerebrovascular disease	1
108668	Gyu6000	[X]Subarachnoid haemorrhage from other intracranial arteries	Cerebrovascular disease	1
303835	4350	TRANSIENT CEREBRAL ISCHAEMIA WITH HYPERT	Cerebrovascular disease	1
98188	G679.00	Small vessel cerebrovascular disease	Cerebrovascular disease	1
6155	G64..13	Stroke due to cerebral arterial occlusion	Cerebrovascular disease	1
31451	P7y0.00	Cerebrovascular system anomalies	Cerebrovascular disease	1
23580	G60z.00	Subarachnoid haemorrhage NOS	Cerebrovascular disease	1
23361	G68..00	Late effects of cerebrovascular disease	Cerebrovascular disease	1
30202	G617.00	Intracerebral haemorrhage, intraventricular	Cerebrovascular disease	1
40758	G6W..00	Cereb infarct due unsp occlus/stenos precerebr arteries	Cerebrovascular disease	1
95347	Fyu5700	[X]Other vascular syndroms/brain in cerebrovasculr diseases	Cerebrovascular disease	1
2417	G65..13	Vertebro-basilar insufficiency	Cerebrovascular disease	1
47607	L440.11	CVA - cerebrovascular accident in the puerperium	Cerebrovascular disease	1
36559	Q200011	Intracerebral haemorrhage in fetus or newborn	Cerebrovascular disease	1
13707	8HBJ.00	Stroke / transient ischaemic attack referral	Cerebrovascular disease	1
9985	G64z200	Left sided cerebral infarction	Cerebrovascular disease	1
5363	G64..11	CVA - cerebral artery occlusion	Cerebrovascular disease	1
52246	13YA.00	Stroke group member	Cerebrovascular disease	1
25615	G64z000	Brainstem infarction	Cerebrovascular disease	1
1433	G65..12	Transient ischaemic attack	Cerebrovascular disease	1
2652	G634.00	Carotid artery stenosis	Cerebrovascular disease	1
8181	S628.00	Traumatic subdural haemorrhage	Cerebrovascular disease	1
73901	Gyu6.00	[X]Cerebrovascular diseases	Cerebrovascular disease	1
21118	G651000	Vertebro-basilar artery syndrome	Cerebrovascular disease	1
234331	Gyu6D00	[X]Sequelae/other unspecified cerebrovascular diseases	Cerebrovascular disease	1
1895	G65z.00	Transient cerebral ischaemia NOS	Cerebrovascular disease	1
6116	G66..13	CVA - Cerebrovascular accident unspecified	Cerebrovascular disease	1
12413	5C10.00	Carotid artery doppler abnormal	Cerebrovascular disease	1
34245	9Om1.00	Stroke/transient ischaemic attack monitoring second letter	Cerebrovascular disease	1
34758	G641.11	Cerebral embolus	Cerebrovascular disease	1
10504	G64z300	Right sided cerebral infarction	Cerebrovascular disease	1
13564	G613.00	Cerebellar haemorrhage	Cerebrovascular disease	1
44765	G653.00	Carotid artery syndrome hemispheric	Cerebrovascular disease	1
103318	679J200	Health education - structured patient focused asthma discuss	Chronic pulmonary disease	1
103753	H563.13	Idiopathic pulmonary fibrosis	Chronic pulmonary disease	1
6140	H58y400	Squamous metaplasia of lung	Chronic pulmonary disease	1
66856	H500000	Empyema with bronchocutaneous fistula	Chronic pulmonary disease	1
53205	H4y2000	Acute drug-induced interstitial lung disorders	Chronic pulmonary disease	1
65344	C370000	Cystic fibrosis with no meconium ileus	Chronic pulmonary disease	1
100107	679J000	Health education - asthma self management	Chronic pulmonary disease	1
12166	H3y..00	Other specified chronic obstructive airways disease	Chronic pulmonary disease	1
56652	H356.00	Maple bark strippers' lung	Chronic pulmonary disease	1
41694	H355.00	Mushroom workers' lung	Chronic pulmonary disease	1
46977	H35z.00	Allergic alveolitis and pneumonitis NOS	Chronic pulmonary disease	1
49194	H432.00	Berylliosis	Chronic pulmonary disease	1
303975	493 AA	ASTHMA ACUTE	Chronic pulmonary disease	1
64721	H464000	Chronic emphysema due to chemical fumes	Chronic pulmonary disease	1
100877	38Dd.00	Clinical chronic obstructive pulmonary disease questionnaire	Chronic pulmonary disease	1
1555	H33..11	Bronchial asthma	Chronic pulmonary disease	1
5005	H410.00	Pleural plaque disease due to asbestosis	Chronic pulmonary disease	1
94946	H592.00	Chronic type 1 respiratory failure	Chronic pulmonary disease	1
19106	66Yd.00	COPD accident and emergency attendance since last visit	Chronic pulmonary disease	1
70286	H35y200	Fish-meal workers' lung	Chronic pulmonary disease	1
31722	H46..00	Respiratory disease due to chemical fumes and vapours	Chronic pulmonary disease	1
11695	9hA2.00	Excepted from asthma quality indicators: Informed dissent	Chronic pulmonary disease	1
256648	493 A	BRONCHITIS ALLERGIC	Chronic pulmonary disease	1
103475	H564.11	Cryptogenic organising pneumonia	Chronic pulmonary disease	1
58196	H331100	Intrinsic asthma with status asthmaticus	Chronic pulmonary disease	1
37943	9OJ7.00	Asthma monitor verbal invite	Chronic pulmonary disease	1
104985	9NgP.00	On chronic obstructive pulmonary disease supprtv cre pathway	Chronic pulmonary disease	1
26501	663s.00	Asthma never causes daytime symptoms	Chronic pulmonary disease	1
11387	9OJ2.00	Refuses asthma monitoring	Chronic pulmonary disease	1
66223	P840.00	Congenital cystic lung disease, unspecified	Chronic pulmonary disease	1
265894	5161F	FARMERS' LUNG	Chronic pulmonary disease	1
40864	U60F615	[X] Adverse reaction to theophylline - asthma	Chronic pulmonary disease	1
18792	9Oi..00	Chronic obstructive pulmonary disease monitoring admin	Chronic pulmonary disease	1
25013	H4...11	Pneumoconioses	Chronic pulmonary disease	1
103944	178A.00	Asthma trigger - airborne dust	Chronic pulmonary disease	1
11573	H58yz00	Other lung disease NEC NOS	Chronic pulmonary disease	1
106805	H335.00	Chronic asthma with fixed airflow obstruction	Chronic pulmonary disease	1
28755	9Oi0.00	Chronic obstructive pulmonary disease monitoring 1st letter	Chronic pulmonary disease	1
102341	1781.00	Asthma trigger - pollen	Chronic pulmonary disease	1
41554	9OJ3.00	Asthma monitor offer default	Chronic pulmonary disease	1
30382	9OJZ.00	Asthma monitoring admin.NOS	Chronic pulmonary disease	1
106650	H583200	Eosinophilic bronchitis	Chronic pulmonary disease	1
23446	H42z.00	Silica pneumoconiosis NOS	Chronic pulmonary disease	1
44015	H4y2.00	Drug-induced interstitial lung disorders	Chronic pulmonary disease	1
11101	H060500	Acute tracheobronchitis	Chronic pulmonary disease	1
45427	H35y500	Pituitary snuff-takers' disease	Chronic pulmonary disease	1
11287	66YM.00	Chronic obstructive pulmonary disease annual review	Chronic pulmonary disease	1
107167	66Yu.00	Number days absent from school due to asthma in past 6 month	Chronic pulmonary disease	1
5798	H312000	Chronic asthmatic bronchitis	Chronic pulmonary disease	1
308638	h33z100	Asthma attack	Chronic pulmonary disease	1
10802	H37..00	Moderate chronic obstructive pulmonary disease	Chronic pulmonary disease	1
24248	H313.00	Mixed simple and mucopurulent chronic bronchitis	Chronic pulmonary disease	1
59587	H501600	Pyothorax	Chronic pulmonary disease	1
103758	8Hkw.00	Referral to COPD community nursing team	Chronic pulmonary disease	1
60805	H420.00	Talc pneumoconiosis	Chronic pulmonary disease	1
59340	H500.00	Empyema with fistula	Chronic pulmonary disease	1
18717	9h5..00	Exception reporting: COPD quality indicators	Chronic pulmonary disease	1
22835	H564.00	Bronchiolitis obliterans organising pneumonia	Chronic pulmonary disease	1
45998	66YT.00	Chronic obstructive pulmonary disease monitoring by doctor	Chronic pulmonary disease	1
26018	66YS.00	Chronic obstructive pulmonary disease monitoring by nurse	Chronic pulmonary disease	1
103864	9kf0.11	COPD patient unsuitable for pulmonary rehabilitation	Chronic pulmonary disease	1
152	H302.00	Wheezy bronchitis	Chronic pulmonary disease	1
21185	H53..00	Abscess of lung and mediastinum	Chronic pulmonary disease	1
11019	8H2R.00	Admit COPD emergency	Chronic pulmonary disease	1
303983	493 EB	ASTHMA EXERCISE INDUCED	Chronic pulmonary disease	1
103733	H320311	Tension pneumatocoele	Chronic pulmonary disease	1
105457	8CMW500	Chronic obstructive pulmonary disease care pathway	Chronic pulmonary disease	1
102170	66Yp.00	Asthma review using Roy Colleg of Physicians three questions	Chronic pulmonary disease	1
100397	38DT.00	Asthma control questionnaire	Chronic pulmonary disease	1
15693	A115.00	Tuberculous bronchiectasis	Chronic pulmonary disease	1
96655	H57y500	Lung disease with syphilis	Chronic pulmonary disease	1
68814	H562.00	Pulmonary alveolar microlithiasis	Chronic pulmonary disease	1
102209	38DV.00	Mini asthma quality of life questionnaire	Chronic pulmonary disease	1
13064	663V.00	Asthma severity	Chronic pulmonary disease	1
5710	H3z..00	Chronic obstructive airways disease NOS	Chronic pulmonary disease	1
102449	1789.00	Asthma trigger - respiratory infection	Chronic pulmonary disease	1
36706	H58y100	Calcification of lung	Chronic pulmonary disease	1
67709	H354.00	Malt workers' lung	Chronic pulmonary disease	1
13173	663O.00	Asthma not disturbing sleep	Chronic pulmonary disease	1
1934	H301.00	Laryngotracheobronchitis	Chronic pulmonary disease	1
93353	H35y600	Sequoiosis (red-cedar asthma)	Chronic pulmonary disease	1
102888	663P100	Asthma limits activities 1 to 2 times per week	Chronic pulmonary disease	1
7321	H541z00	Pulmonary oedema NOS	Chronic pulmonary disease	1
21973	H4...00	Lung disease due to external agents	Chronic pulmonary disease	1
36622	C370111	Meconium ileus in cystic fibrosis	Chronic pulmonary disease	1
68066	H31yz00	Other chronic bronchitis NOS	Chronic pulmonary disease	1
10487	663j.00	Asthma - currently active	Chronic pulmonary disease	1
305170	7832AB	WHEEZING BRONCHIAL	Chronic pulmonary disease	1
7058	8H2P.00	Emergency admission, asthma	Chronic pulmonary disease	1
31135	9OJ8.00	Asthma monitor phone invite	Chronic pulmonary disease	1
32727	H33z.11	Hyperreactive airways disease	Chronic pulmonary disease	1
51858	H35y.00	Other allergic alveolitis	Chronic pulmonary disease	1
148	H30..00	Bronchitis unspecified	Chronic pulmonary disease	1
38146	663N100	Asthma disturbs sleep weekly	Chronic pulmonary disease	1
100740	679J100	Health education - structured asthma discussion	Chronic pulmonary disease	1
62707	H4yz.00	External agent causing respiratory conditions NOS	Chronic pulmonary disease	1
27348	H561.00	Idiopathic pulmonary haemosiderosis	Chronic pulmonary disease	1
23333	H540000	Hypostatic pneumonia	Chronic pulmonary disease	1
306536	493 BD	ASTHMA AND BRONCHITIS	Chronic pulmonary disease	1
100610	C370400	Arthropathy in cystic fibrosis	Chronic pulmonary disease	1
294460	1761	C/O bronchial catarrh	Chronic pulmonary disease	1
38145	663x.00	Asthma limits walking on the flat	Chronic pulmonary disease	1
47336	A11..11	Lung tuberculosis	Chronic pulmonary disease	1
69017	C370100	Cystic fibrosis with meconium ileus	Chronic pulmonary disease	1
56762	AD04.00	Toxoplasma pneumonitis	Chronic pulmonary disease	1
240351	6.6300000000e+102	Asthma severely restricts exercise	Chronic pulmonary disease	1
6563	H58..00	Other diseases of lung	Chronic pulmonary disease	1
53095	H35zz00	Allergic alveolitis and pneumonitis NOS	Chronic pulmonary disease	1
10980	H322.00	Centrilobular emphysema	Chronic pulmonary disease	1
45089	H31y100	Chronic tracheobronchitis	Chronic pulmonary disease	1
103760	9kf2.11	COPD structured smoking assessment declined	Chronic pulmonary disease	1
29966	C350300	Idiopathic pulmonary haemosiderosis	Chronic pulmonary disease	1
103945	1785.00	Asthma trigger - damp	Chronic pulmonary disease	1
62200	H351.00	Bagassosis	Chronic pulmonary disease	1
103785	H58y500	Respiratory bronchiolitis associated interstitial lung dis	Chronic pulmonary disease	1
60313	H44..00	Pneumopathy due to inhalation of other dust	Chronic pulmonary disease	1
306539	493 EA	ASTHMA EXERCISE INCLUDED	Chronic pulmonary disease	1
56427	P861.00	Congenital bronchiectasis	Chronic pulmonary disease	1
303976	493 AB	ASTHMA ATTACK	Chronic pulmonary disease	1
22752	173c.00	Occupational asthma	Chronic pulmonary disease	1
44425	H501200	Pleural empyema	Chronic pulmonary disease	1
104117	661M300	COPD self-management plan agreed	Chronic pulmonary disease	1
25705	9OJ6.00	Asthma monitor 3rd letter	Chronic pulmonary disease	1
45771	66Yh.00	Chronic obstructive pulmonary disease does not disturb sleep	Chronic pulmonary disease	1
37711	H530100	Multiple lung abscess	Chronic pulmonary disease	1
25181	663e.00	Asthma restricts exercise	Chronic pulmonary disease	1
5138	9Q21.00	Patient in asthma study	Chronic pulmonary disease	1
18141	66YE.00	Asthma monitoring due	Chronic pulmonary disease	1
46628	H501500	Pyopneumothorax	Chronic pulmonary disease	1
63233	TJF7z00	Adverse reaction to antiasthmatic NOS	Chronic pulmonary disease	1
31225	663t.00	Asthma causes daytime symptoms 1 to 2 times per month	Chronic pulmonary disease	1
36240	H352z00	Bird-fancier's lung NOS	Chronic pulmonary disease	1
8317	H58y300	Interstitial lung disease NEC	Chronic pulmonary disease	1
18323	H331111	Intrinsic asthma with asthma attack	Chronic pulmonary disease	1
98283	9kf2.00	COPD structured smoking assessment declined - enh serv admin	Chronic pulmonary disease	1
5909	H312011	Chronic wheezy bronchitis	Chronic pulmonary disease	1
103678	8BMa000	Chronic obstructiv pulmonary disease medication optimisation	Chronic pulmonary disease	1
303987	493 KA	EXACERBATION OF ASTHMA	Chronic pulmonary disease	1
7731	H330.14	Pollen asthma	Chronic pulmonary disease	1
28229	H563z00	Idiopathic fibrosing alveolitis NOS	Chronic pulmonary disease	1
303977	493 AD	ASTHMA OCCASIONAL	Chronic pulmonary disease	1
100509	9NNX.00	Under care of asthma specialist nurse	Chronic pulmonary disease	1
37959	H311100	Fetid chronic bronchitis	Chronic pulmonary disease	1
26861	663e000	Asthma sometimes restricts exercise	Chronic pulmonary disease	1
66043	H31y.00	Other chronic bronchitis	Chronic pulmonary disease	1
13066	663h.00	Asthma - currently dormant	Chronic pulmonary disease	1
9876	H38..00	Severe chronic obstructive pulmonary disease	Chronic pulmonary disease	1
303069	114 PF	PIGEON FANCIER'S LUNG	Chronic pulmonary disease	1
28853	N04y012	Fibrosing alveolitis associated with rheumatoid arthritis	Chronic pulmonary disease	1
275013	491 BT	BRONCHITIS OBSTRUCTIVE	Chronic pulmonary disease	1
13065	663V200	Moderate asthma	Chronic pulmonary disease	1
24356	H540100	Hypostatic bronchopneumonia	Chronic pulmonary disease	1
6707	H330111	Extrinsic asthma with asthma attack	Chronic pulmonary disease	1
29325	H331000	Intrinsic asthma without status asthmaticus	Chronic pulmonary disease	1
61991	H56y000	Endogenous lipoid pneumonia	Chronic pulmonary disease	1
54893	H582.00	Compensatory emphysema	Chronic pulmonary disease	1
18621	66YL.00	Chronic obstructive pulmonary disease follow-up	Chronic pulmonary disease	1
9954	H570.00	Rheumatoid lung	Chronic pulmonary disease	1
38639	H460.00	Bronchitis and pneumonitis due to chemical fumes	Chronic pulmonary disease	1
27926	H330100	Extrinsic asthma with status asthmaticus	Chronic pulmonary disease	1
43417	H4y2100	Chronic drug-induced interstitial lung disorders	Chronic pulmonary disease	1
109495	9OqCC00	Cystic fibrosis repeat screening with further sample require	Chronic pulmonary disease	1
33450	H32z.00	Emphysema NOS	Chronic pulmonary disease	1
4442	H33z.00	Asthma unspecified	Chronic pulmonary disease	1
38144	663w.00	Asthma limits walking up hills or stairs	Chronic pulmonary disease	1
61513	H311z00	Mucopurulent chronic bronchitis NOS	Chronic pulmonary disease	1
304067	5199CL	OBSTRUCTIVE LUNG DISEASE	Chronic pulmonary disease	1
103558	8CeD.00	Preferred place of care for next exacerbation of COPD	Chronic pulmonary disease	1
41020	66YC.00	Absent from work or school due to asthma	Chronic pulmonary disease	1
11026	9h51.00	Excepted from COPD quality indicators: Patient unsuitable	Chronic pulmonary disease	1
9018	663y.00	Number of asthma exacerbations in past year	Chronic pulmonary disease	1
22915	H583.00	Pulmonary eosinophilia	Chronic pulmonary disease	1
220239	491 BS	CHRONIC SPASMODIC BRONCHITIS	Chronic pulmonary disease	1
306888	691 TM	ECZEMA WITH ASTHMA	Chronic pulmonary disease	1
42313	679V.00	Health education - chronic obstructive pulmonary disease	Chronic pulmonary disease	1
3163	H300.00	Tracheobronchitis NOS	Chronic pulmonary disease	1
61118	H310z00	Simple chronic bronchitis NOS	Chronic pulmonary disease	1
7191	663P.00	Asthma limiting activities	Chronic pulmonary disease	1
3366	663V300	Severe asthma	Chronic pulmonary disease	1
106945	8IEZ.00	Chronic obstructive pulmonary disease rescue pack declined	Chronic pulmonary disease	1
99948	9kf0.00	COPD patient unsuitable for pulmonary rehab - enh serv admin	Chronic pulmonary disease	1
53943	H35y100	Coffee-workers' lung	Chronic pulmonary disease	1
103007	66YB100	Chronic obstructive pulmonary disease 6 monthly review	Chronic pulmonary disease	1
78	H33..00	Asthma	Chronic pulmonary disease	1
1001	H3...00	Chronic obstructive pulmonary disease	Chronic pulmonary disease	1
31167	66YP.00	Asthma night-time symptoms	Chronic pulmonary disease	1
60188	H320200	Giant bullous emphysema	Chronic pulmonary disease	1
304061	5192CM	OBSTRUCTIVE LUNG DISEASE COMPENSATORY	Chronic pulmonary disease	1
63216	H464100	Obliterative bronchiolitis due to chemical fumes	Chronic pulmonary disease	1
38985	H4y..00	Other specified lung diseases due to external agent	Chronic pulmonary disease	1
14798	H312100	Emphysematous bronchitis	Chronic pulmonary disease	1
11494	H5...00	Other respiratory system diseases	Chronic pulmonary disease	1
40953	H55..11	Cirrhosis of lung	Chronic pulmonary disease	1
14777	H330000	Extrinsic asthma without status asthmaticus	Chronic pulmonary disease	1
26125	H312300	Bronchiolitis obliterans	Chronic pulmonary disease	1
34001	H4z..00	Lung disease due to external agents NOS	Chronic pulmonary disease	1
93577	H435.00	Stannosis	Chronic pulmonary disease	1
55758	H460z00	Bronchitis and pneumonitis due to chemical fumes NOS	Chronic pulmonary disease	1
53494	H501.00	Empyema with no fistula	Chronic pulmonary disease	1
93206	H353.00	Suberosis ( cork-handlers' lung )	Chronic pulmonary disease	1
15157	H31z.00	Chronic bronchitis NOS	Chronic pulmonary disease	1
303970	491	CHRONIC BRONCHITIS	Chronic pulmonary disease	1
45782	H330z00	Extrinsic asthma NOS	Chronic pulmonary disease	1
103472	H563200	Pulmonary fibrosis	Chronic pulmonary disease	1
794	H32..00	Emphysema	Chronic pulmonary disease	1
18223	66YA.00	Step down change in asthma management plan	Chronic pulmonary disease	1
18905	C370300	Cystic fibrosis with intestinal manifestations	Chronic pulmonary disease	1
99793	8CMA000	Patient has a written asthma personal action plan	Chronic pulmonary disease	1
9663	66Y9.00	Step up change in asthma management plan	Chronic pulmonary disease	1
303982	493 D	STATUS ASTHMATICUS	Chronic pulmonary disease	1
11202	H530z00	Abscess of lung NOS	Chronic pulmonary disease	1
1446	H312200	Acute exacerbation of chronic obstructive airways disease	Chronic pulmonary disease	1
38143	663O000	Asthma never disturbs sleep	Chronic pulmonary disease	1
106515	Hyu4300	[X]Hypersensitivity pneumonitis due to other organic dusts	Chronic pulmonary disease	1
2290	H330.11	Allergic asthma	Chronic pulmonary disease	1
17359	H30..11	Chest infection - unspecified bronchitis	Chronic pulmonary disease	1
210535	L4930LO	LATE ONSET ASTHMA	Chronic pulmonary disease	1
5267	H331.00	Intrinsic asthma	Chronic pulmonary disease	1
29005	H530.00	Abscess of lung	Chronic pulmonary disease	1
51069	H58y.00	Other lung disease NEC	Chronic pulmonary disease	1
45777	8CR1.00	Chronic obstructive pulmonary disease clini management plan	Chronic pulmonary disease	1
15588	H350.00	Farmers' lung	Chronic pulmonary disease	1
3018	663V100	Mild asthma	Chronic pulmonary disease	1
7092	H30..12	Recurrent wheezy bronchitis	Chronic pulmonary disease	1
71853	H422.00	Complicated silicosis	Chronic pulmonary disease	1
341590	1780	Aspirin induced asthma	Chronic pulmonary disease	1
38052	H501300	Lung empyema NOS	Chronic pulmonary disease	1
42940	H57y100	Lung disease with polymyositis	Chronic pulmonary disease	1
11266	9h52.00	Excepted from COPD quality indicators: Informed dissent	Chronic pulmonary disease	1
102685	66YB000	Chronic obstructive pulmonary disease 3 monthly review	Chronic pulmonary disease	1
303966	490	BRONCHITIS	Chronic pulmonary disease	1
213221	663	Asthma sometimes restricts exercise	Chronic pulmonary disease	1
61229	H54z.00	Pulmonary congestion and hypostasis NOS	Chronic pulmonary disease	1
57667	H530200	Gangrenous pneumonia	Chronic pulmonary disease	1
13174	663Q.00	Asthma not limiting activities	Chronic pulmonary disease	1
55816	TJF7.00	Adverse reaction to antiasthmatics	Chronic pulmonary disease	1
30214	H54..00	Pulmonary congestion and hypostasis	Chronic pulmonary disease	1
3859	H57y200	Pulmonary sarcoidosis	Chronic pulmonary disease	1
11150	H311.00	Mucopurulent chronic bronchitis	Chronic pulmonary disease	1
185	H333.00	Acute exacerbation of asthma	Chronic pulmonary disease	1
265235	L5161B	BIRD FANCIER'S LUNG	Chronic pulmonary disease	1
2195	H34..00	Bronchiectasis	Chronic pulmonary disease	1
103952	1784.00	Asthma trigger - emotion	Chronic pulmonary disease	1
51410	H41z.00	Asbestosis NOS	Chronic pulmonary disease	1
19520	663n.00	Asthma treatment compliance satisfactory	Chronic pulmonary disease	1
40823	H334.00	Brittle asthma	Chronic pulmonary disease	1
5867	173A.00	Exercise induced asthma	Chronic pulmonary disease	1
103637	H35..11	Hypersensitivity pneumonitis	Chronic pulmonary disease	1
47782	H464200	Chronic pulmonary fibrosis due to chemical fumes	Chronic pulmonary disease	1
26496	679J.00	Health education - asthma	Chronic pulmonary disease	1
306525	466 D	BRONCHITIS PURULENT	Chronic pulmonary disease	1
256652	493 JC	CHRONIC ASTHMA	Chronic pulmonary disease	1
33830	H56yz00	Other alveolar and parietoalveolar disease NOS	Chronic pulmonary disease	1
106637	9Nk7000	Seen in chronic obstructive pulmonary disease clinic	Chronic pulmonary disease	1
15626	H310000	Chronic catarrhal bronchitis	Chronic pulmonary disease	1
56860	H320000	Segmental bullous emphysema	Chronic pulmonary disease	1
18224	8796.00	Asthma control step 3	Chronic pulmonary disease	1
256689	5151	ANTHRACOSILICOSIS	Chronic pulmonary disease	1
20269	H583z00	Pulmonary eosinophilia NOS	Chronic pulmonary disease	1
6051	H563100	Diffuse pulmonary fibrosis	Chronic pulmonary disease	1
306540	493 EP	ASTHMA EPISODIC	Chronic pulmonary disease	1
42258	9Oi3.00	Chronic obstructive pulmonary disease monitoring verb invite	Chronic pulmonary disease	1
94486	H593.00	Chronic type 2 respiratory failure	Chronic pulmonary disease	1
47684	H47y000	Detergent asthma	Chronic pulmonary disease	1
26278	H357.00	'Ventilation' pneumonitis	Chronic pulmonary disease	1
265869	493 BG	ASTHMA FREQUENCY REGULARLY	Chronic pulmonary disease	1
6837	H563.00	Idiopathic fibrosing alveolitis	Chronic pulmonary disease	1
27819	H312.00	Obstructive chronic bronchitis	Chronic pulmonary disease	1
23492	H320z00	Chronic bullous emphysema NOS	Chronic pulmonary disease	1
34659	H53z.00	Abscess of lung and mediastinum NOS	Chronic pulmonary disease	1
41491	H341.00	Post-infective bronchiectasis	Chronic pulmonary disease	1
16655	9OJ..00	Asthma monitoring admin.	Chronic pulmonary disease	1
54946	9OJ9.00	Asthma monitoring deleted	Chronic pulmonary disease	1
105420	661N100	Asthma self-management plan review	Chronic pulmonary disease	1
54822	H352000	Budgerigar-fanciers' lung	Chronic pulmonary disease	1
16717	H310100	Smokers' cough	Chronic pulmonary disease	1
30815	663N000	Asthma causing night waking	Chronic pulmonary disease	1
15932	H501100	Thorax abscess NOS	Chronic pulmonary disease	1
55557	H4yy.00	Other external agent causing respiratory condition	Chronic pulmonary disease	1
62233	H421.00	Simple silicosis	Chronic pulmonary disease	1
46460	H42..00	Silica and silicate pneumoconiosis	Chronic pulmonary disease	1
39478	H35y700	Wood asthma	Chronic pulmonary disease	1
227168	SK07.00	Subcutaneous emphysema	Chronic pulmonary disease	1
5515	9N1d.00	Seen in asthma clinic	Chronic pulmonary disease	1
23461	H43z.00	Pneumoconiosis due to inorganic dust NOS	Chronic pulmonary disease	1
39570	663r.00	Asthma causes night symptoms 1 to 2 times per month	Chronic pulmonary disease	1
35927	8CE2.00	Asthma leaflet given	Chronic pulmonary disease	1
26504	663f.00	Asthma never restricts exercise	Chronic pulmonary disease	1
105939	Hyu4000	[X]Pneumoconiosis due to other dust containing silica	Chronic pulmonary disease	1
284119	493 BI	ASTHMA FREQUENCY ON EXERCISE ONLY	Chronic pulmonary disease	1
68662	H320100	Zonal bullous emphysema	Chronic pulmonary disease	1
89206	H423.00	Massive silicotic fibrosis	Chronic pulmonary disease	1
16785	8794.00	Asthma control step 1	Chronic pulmonary disease	1
998	H3...11	Chronic obstructive airways disease	Chronic pulmonary disease	1
34651	H500100	Empyema with bronchopleural fistula	Chronic pulmonary disease	1
10043	66YJ.00	Asthma annual review	Chronic pulmonary disease	1
104235	U60F611	[X] Adverse reaction to antiasthmatics	Chronic pulmonary disease	1
19428	1I70.00	Chronic obstructive pulmonary disease excluded by spirometry	Chronic pulmonary disease	1
103559	H563300	Usual interstitial pneumonitis	Chronic pulmonary disease	1
11312	H35..00	Extrinsic allergic alveolitis	Chronic pulmonary disease	1
12987	H33z200	Late-onset asthma	Chronic pulmonary disease	1
99536	H320300	Bullous emphysema with collapse	Chronic pulmonary disease	1
103612	66Ys.00	Asthma never causes night symptoms	Chronic pulmonary disease	1
61119	H560.00	Pulmonary alveolar proteinosis	Chronic pulmonary disease	1
16410	H32yz00	Other emphysema NOS	Chronic pulmonary disease	1
30458	66YR.00	Asthma monitoring by doctor	Chronic pulmonary disease	1
303989	493 NA	NOCTURNAL ASTHMA	Chronic pulmonary disease	1
1585	H541.00	Pulmonary congestion	Chronic pulmonary disease	1
43285	H48..00	Progressive massive fibrosis	Chronic pulmonary disease	1
99547	H500400	Empyema with pleural fistula NOS	Chronic pulmonary disease	1
24506	8791.00	Further asthma - drug prevent.	Chronic pulmonary disease	1
29645	8793.00	Asthma control step 0	Chronic pulmonary disease	1
11833	H35z100	Hypersensitivity pneumonitis NOS	Chronic pulmonary disease	1
3458	663V000	Occasional asthma	Chronic pulmonary disease	1
29669	H06..00	Acute bronchitis and bronchiolitis	Chronic pulmonary disease	1
265868	493 AC	BRONCHITIS ALLERGIC CHRONIC	Chronic pulmonary disease	1
22905	H581.00	Interstitial emphysema	Chronic pulmonary disease	1
7884	H3y1.00	Chron obstruct pulmonary dis wth acute exacerbation, unspec	Chronic pulmonary disease	1
59263	H32y111	Acute interstitial emphysema	Chronic pulmonary disease	1
65060	Hyu5000	[X]Other interstitial pulmonary diseases with fibrosis	Chronic pulmonary disease	1
9552	66Y5.00	Change in asthma management plan	Chronic pulmonary disease	1
70492	H52y100	Chronic pneumothorax	Chronic pulmonary disease	1
303974	493	ASTHMA	Chronic pulmonary disease	1
220257	5192BY	BYSSINOSIS	Chronic pulmonary disease	1
66058	Hyu3000	[X]Other emphysema	Chronic pulmonary disease	1
73414	H44z.00	Pneumopathy due to inhalation of other dust NOS	Chronic pulmonary disease	1
21257	H4...12	Occupational lung disease	Chronic pulmonary disease	1
238991	K3441B	EXCISION BRONCHIECTASIS	Chronic pulmonary disease	1
303985	493 GR	ASTHMA ALLERGIC GRASS	Chronic pulmonary disease	1
20364	H340.00	Recurrent bronchiectasis	Chronic pulmonary disease	1
54308	H56y.00	Other alveolar and parietoalveolar disease	Chronic pulmonary disease	1
15815	H56z.00	Alveolar and parietoalveolar disease NOS	Chronic pulmonary disease	1
8303	H41..00	Asbestosis	Chronic pulmonary disease	1
298515	Hyu4100	[X]Pneumoconiosis due to other specified inorganic dusts	Chronic pulmonary disease	1
1208	H330.12	Childhood asthma	Chronic pulmonary disease	1
63479	H32y200	MacLeod's unilateral emphysema	Chronic pulmonary disease	1
6220	C370.00	Cystic fibrosis	Chronic pulmonary disease	1
69452	H35y800	Air-conditioner and humidifier lung	Chronic pulmonary disease	1
293231	466 BC	BRONCHITIS SUBACUTE	Chronic pulmonary disease	1
40159	H311000	Purulent chronic bronchitis	Chronic pulmonary disease	1
33658	13N8.00	Bird fancier	Chronic pulmonary disease	1
102301	1787.00	Asthma trigger - seasonal	Chronic pulmonary disease	1
238257	493 GS	ASTHMA POLLEN INITIATED	Chronic pulmonary disease	1
42824	663q.00	Asthma daytime symptoms	Chronic pulmonary disease	1
16070	H33zz00	Asthma NOS	Chronic pulmonary disease	1
20860	8798.00	Asthma control step 5	Chronic pulmonary disease	1
15248	H330.13	Hay fever with asthma	Chronic pulmonary disease	1
33730	H530000	Single lung abscess	Chronic pulmonary disease	1
55552	H35yz00	Other allergic alveolitis NOS	Chronic pulmonary disease	1
73065	C370y00	Cystic fibrosis with other manifestations	Chronic pulmonary disease	1
306529	491 R	BRONCHITIS RECURRENT	Chronic pulmonary disease	1
3480	H30z.00	Bronchitis NOS	Chronic pulmonary disease	1
18207	H33zz13	Allergic bronchitis NEC	Chronic pulmonary disease	1
91912	Hyu5100	[X]Other specified interstitial pulmonary diseases	Chronic pulmonary disease	1
25603	H310.00	Simple chronic bronchitis	Chronic pulmonary disease	1
102871	178B.00	Asthma trigger - exercise	Chronic pulmonary disease	1
33663	H46zz00	Respiratory conditions due to chemical fumes NOS	Chronic pulmonary disease	1
20127	H531.00	Abscess of mediastinum	Chronic pulmonary disease	1
20198	H060z00	Acute bronchitis NOS	Chronic pulmonary disease	1
100994	H410.11	Asbestos-induced pleural plaque	Chronic pulmonary disease	1
6624	H501000	Pleural abscess	Chronic pulmonary disease	1
19539	9OJA.00	Asthma monitoring check done	Chronic pulmonary disease	1
106432	C370900	Exacerbation of cystic fibrosis	Chronic pulmonary disease	1
104169	661N300	COPD self-management plan review	Chronic pulmonary disease	1
34282	H50z.00	Empyema NOS	Chronic pulmonary disease	1
232	H33z100	Asthma attack	Chronic pulmonary disease	1
19519	663p.00	Asthma treatment compliance unsatisfactory	Chronic pulmonary disease	1
102952	1783.00	Asthma trigger - warm air	Chronic pulmonary disease	1
252526	H430.00	Aluminosis of lung	Chronic pulmonary disease	1
31319	H583000	Loeffler's syndrome	Chronic pulmonary disease	1
104915	H58y700	Interstitial lung disease due to connective tissue disease	Chronic pulmonary disease	1
56126	Q312.00	Perinatal interstitial emphysema and related conditions	Chronic pulmonary disease	1
19492	H40..00	Coal workers' pneumoconiosis	Chronic pulmonary disease	1
34202	9Oi1.00	Chronic obstructive pulmonary disease monitoring 2nd letter	Chronic pulmonary disease	1
25796	H332.00	Mixed asthma	Chronic pulmonary disease	1
25791	8CR0.00	Asthma clinical management plan	Chronic pulmonary disease	1
105674	661M100	Asthma self-management plan agreed	Chronic pulmonary disease	1
31423	H45..00	Pneumoconiosis NOS	Chronic pulmonary disease	1
91989	H35y000	Cheese-washers' lung	Chronic pulmonary disease	1
46036	66Yi.00	Multiple COPD emergency hospital admissions	Chronic pulmonary disease	1
100650	AB63600	Aspergillus bronchitis	Chronic pulmonary disease	1
94894	H431.00	Bauxite fibrosis of lung	Chronic pulmonary disease	1
47337	663m.00	Asthma accident and emergency attendance since last visit	Chronic pulmonary disease	1
19721	8CE6.00	Chronic obstructive pulmonary disease leaflet given	Chronic pulmonary disease	1
303988	493 KB	ASTHMA EXACERBATION	Chronic pulmonary disease	1
100430	66k..00	Cystic fibrosis monitoring	Chronic pulmonary disease	1
7229	663W.00	Asthma prophylactic medication used	Chronic pulmonary disease	1
280093	H35y300	Furriers' lung	Chronic pulmonary disease	1
19167	66YQ.00	Asthma monitoring by nurse	Chronic pulmonary disease	1
303973	492	EMPHYSEMA PULMONARY	Chronic pulmonary disease	1
18476	66YL.11	COPD follow-up	Chronic pulmonary disease	1
101408	9No7.00	Seen in cystic fibrosis clinic	Chronic pulmonary disease	1
306533	493 AJ	ASTHMA SEVERITY MODERATE	Chronic pulmonary disease	1
49044	H57..00	Lung involvement in diseases EC	Chronic pulmonary disease	1
46578	H321.00	Panlobular emphysema	Chronic pulmonary disease	1
303986	493 HR	ASTHMA HIGH RISK	Chronic pulmonary disease	1
31724	N04y000	Rheumatoid lung	Chronic pulmonary disease	1
2375	H50..00	Empyema	Chronic pulmonary disease	1
81	663..11	Asthma monitoring	Chronic pulmonary disease	1
26506	663e100	Asthma severely restricts exercise	Chronic pulmonary disease	1
92955	H32y000	Acute vesicular emphysema	Chronic pulmonary disease	1
16667	8795.00	Asthma control step 2	Chronic pulmonary disease	1
32679	H34z.00	Bronchiectasis NOS	Chronic pulmonary disease	1
27345	H352.00	Bird-fancier's lung	Chronic pulmonary disease	1
62442	H35z000	Allergic extrinsic alveolitis NOS	Chronic pulmonary disease	1
22536	H4y1000	Chronic pulmonary fibrosis following radiation	Chronic pulmonary disease	1
7791	H55..00	Postinflammatory pulmonary fibrosis	Chronic pulmonary disease	1
38297	H540.00	Pulmonary hypostasis	Chronic pulmonary disease	1
67040	H3y..11	Other specified chronic obstructive pulmonary disease	Chronic pulmonary disease	1
10863	H36..00	Mild chronic obstructive pulmonary disease	Chronic pulmonary disease	1
73408	SLF7z00	Antiasthmatic poisoning NOS	Chronic pulmonary disease	1
7146	H330.00	Extrinsic (atopic) asthma	Chronic pulmonary disease	1
18501	66YI.00	COPD self-management plan given	Chronic pulmonary disease	1
64799	H571.00	Rheumatic pneumonia	Chronic pulmonary disease	1
4606	H33zz11	Exercise induced asthma	Chronic pulmonary disease	1
30235	H434.00	Siderosis	Chronic pulmonary disease	1
92109	9NI8.00	Asthma outreach clinic	Chronic pulmonary disease	1
104481	8CMV.00	Has chronic obstructive pulmonary disease care plan	Chronic pulmonary disease	1
63912	H57yz00	Lung disease with diseases EC NOS	Chronic pulmonary disease	1
31447	H352100	Pigeon-fanciers' lung	Chronic pulmonary disease	1
303971	491 AC	BRONCHITIS ACUTE ON CHRONIC	Chronic pulmonary disease	1
103631	388t000	Royal College Physician asthma assessment 3 question score	Chronic pulmonary disease	1
58791	H57y.00	Lung disease with diseases EC	Chronic pulmonary disease	1
303972	491 E	CHRONIC BRONCHITIS WITH EMPHYSEMA	Chronic pulmonary disease	1
7378	663U.00	Asthma management plan given	Chronic pulmonary disease	1
43770	13Y4.00	Asthma society member	Chronic pulmonary disease	1
25249	H59..00	Respiratory failure	Chronic pulmonary disease	1
304054	518	BRONCHIECTASIS	Chronic pulmonary disease	1
65117	A789900	HIV disease resulting in lymphoid interstitial pneumonitis	Chronic pulmonary disease	1
103224	C370500	Cystic fibrosis with distal intestinal obstruction syndrome	Chronic pulmonary disease	1
104608	H3A..00	End stage chronic obstructive airways disease	Chronic pulmonary disease	1
25706	9OJ5.00	Asthma monitor 2nd letter	Chronic pulmonary disease	1
101042	8BMW.00	Issue of chronic obstructive pulmonary disease rescue pack	Chronic pulmonary disease	1
40788	H32y.00	Other emphysema	Chronic pulmonary disease	1
45770	66Yg.00	Chronic obstructive pulmonary disease disturbs sleep	Chronic pulmonary disease	1
103321	1786.00	Asthma trigger - animals	Chronic pulmonary disease	1
97800	9kf..00	COPD - enhanced services administration	Chronic pulmonary disease	1
49770	C370z00	Cystic fibrosis NOS	Chronic pulmonary disease	1
28743	66Yf.00	Number of COPD exacerbations in past year	Chronic pulmonary disease	1
3243	H31..00	Chronic bronchitis	Chronic pulmonary disease	1
65733	Hyu3100	[X]Other specified chronic obstructive pulmonary disease	Chronic pulmonary disease	1
99158	H58y200	Pulmolithiasis	Chronic pulmonary disease	1
303979	493 BR	BRONCHIAL ASTHMA	Chronic pulmonary disease	1
103813	1788.00	Asthma trigger - cold air	Chronic pulmonary disease	1
9520	66YB.00	Chronic obstructive pulmonary disease monitoring	Chronic pulmonary disease	1
94575	H433.00	Graphite fibrosis of lung	Chronic pulmonary disease	1
100237	38Dg.00	Chronic obstructive pulmonary disease assessment test	Chronic pulmonary disease	1
102922	C370800	Cystic fibrosis related cirrhosis	Chronic pulmonary disease	1
65376	H43..00	Pneumoconiosis due to other inorganic dust	Chronic pulmonary disease	1
275019	493 HT	INTRINSIC ASTHMA	Chronic pulmonary disease	1
26503	663v.00	Asthma causes daytime symptoms most days	Chronic pulmonary disease	1
70815	H464z00	Chronic respiratory conditions due to chemical fumes NOS	Chronic pulmonary disease	1
103494	14B3.12	History of chronic obstructive pulmonary disease	Chronic pulmonary disease	1
4892	H33z000	Status asthmaticus NOS	Chronic pulmonary disease	1
37371	66YD.00	Chronic obstructive pulmonary disease monitoring due	Chronic pulmonary disease	1
20886	8797.00	Asthma control step 4	Chronic pulmonary disease	1
103955	1782.00	Asthma trigger - tobacco smoke	Chronic pulmonary disease	1
54010	H57y000	Pulmonary amyloidosis	Chronic pulmonary disease	1
7416	663N.00	Asthma disturbing sleep	Chronic pulmonary disease	1
233	H33z011	Severe asthma attack	Chronic pulmonary disease	1
10274	8B3j.00	Asthma medication review	Chronic pulmonary disease	1
3665	H331.11	Late onset asthma	Chronic pulmonary disease	1
104557	H465.00	Chemical-induced pulmonary oedema	Chronic pulmonary disease	1
25707	9OJ4.00	Asthma monitor 1st letter	Chronic pulmonary disease	1
719	14B4.00	H/O: asthma	Chronic pulmonary disease	1
103998	663P200	Asthma limits activities most days	Chronic pulmonary disease	1
48647	H46z.00	Respiratory conditions due to chemical fumes NOS	Chronic pulmonary disease	1
100520	66k0.00	Cystic fibrosis annual review	Chronic pulmonary disease	1
63174	H563.11	Hamman - Rich syndrome	Chronic pulmonary disease	1
13175	663N200	Asthma disturbs sleep frequently	Chronic pulmonary disease	1
50374	H4y1z00	Chronic pulmonary radiation disease NOS	Chronic pulmonary disease	1
51116	U60F600	[X]Antiasthmats caus adverse effects in therapeut use, NEC	Chronic pulmonary disease	1
48591	TJF7300	Adverse reaction to theophylline (asthma)	Chronic pulmonary disease	1
304050	5152	ASBESTOSIS	Chronic pulmonary disease	1
252529	H442.00	Flax-dressers' disease	Chronic pulmonary disease	1
24884	663u.00	Asthma causes daytime symptoms 1 to 2 times per week	Chronic pulmonary disease	1
102395	66Yr.00	Asthma causes symptoms most nights	Chronic pulmonary disease	1
69914	H4y1.00	Chronic pulmonary radiation disease	Chronic pulmonary disease	1
73522	173d.00	Work aggravated asthma	Chronic pulmonary disease	1
41017	1780.00	Aspirin induced asthma	Chronic pulmonary disease	1
9711	H47..00	Pneumonitis due to inhalation of solids or liquids	Chronic pulmonary disease	1
63172	H450.00	Pneumoconiosis associated with tuberculosis	Chronic pulmonary disease	1
102713	663P000	Asthma limits activities 1 to 2 times per month	Chronic pulmonary disease	1
1813	H58z.00	Lung disease NOS	Chronic pulmonary disease	1
11022	178..00	Asthma trigger	Chronic pulmonary disease	1
107877	8IEy.00	Chronic obstructive pulmon dis wr self managem plan declined	Chronic pulmonary disease	1
26306	H320.00	Chronic bullous emphysema	Chronic pulmonary disease	1
46405	H540z00	Pulmonary hypostasis NOS	Chronic pulmonary disease	1
229332	490 T	TRACHEOBRONCHITIS	Chronic pulmonary disease	1
98284	9kf1.00	Refer COPD structured smoking assessment - enhanc serv admin	Chronic pulmonary disease	1
31806	H56..00	Other alveolar and parietoalveolar disease	Chronic pulmonary disease	1
44525	H312z00	Obstructive chronic bronchitis NOS	Chronic pulmonary disease	1
4910	H56y100	Interstitial pneumonia	Chronic pulmonary disease	1
57010	Q312300	Perinatal interstitial emphysema	Chronic pulmonary disease	1
19003	66Ye.00	Emergency COPD admission since last appointment	Chronic pulmonary disease	1
104710	9NgP.11	On COPD (chr obstruc pulmonary disease) supportv cre pathway	Chronic pulmonary disease	1
93568	H39..00	Very severe chronic obstructive pulmonary disease	Chronic pulmonary disease	1
48481	AB24.00	Candidiasis of lung	Chronic pulmonary disease	1
34215	9Oi2.00	Chronic obstructive pulmonary disease monitoring 3rd letter	Chronic pulmonary disease	1
18914	C370200	Cystic fibrosis with pulmonary manifestations	Chronic pulmonary disease	1
24479	663d.00	Emergency asthma admission since last appointment	Chronic pulmonary disease	1
103400	9kf1.11	Referred for COPD structured smoking assessment	Chronic pulmonary disease	1
8355	9OJA.11	Asthma monitored	Chronic pulmonary disease	1
10996	2126200	Asthma resolved	Chronic pulmonary disease	1
46529	9OJ1.00	Attends asthma monitoring	Chronic pulmonary disease	1
18692	9hA..00	Exception reporting: asthma quality indicators	Chronic pulmonary disease	1
37365	H440.00	Byssinosis	Chronic pulmonary disease	1
28695	H52z.00	Pneumothorax NOS	Chronic pulmonary disease	1
5519	H563.12	Cryptogenic fibrosing alveolitis	Chronic pulmonary disease	1
26082	H541000	Chronic pulmonary oedema	Chronic pulmonary disease	1
21061	H3y0.00	Chronic obstruct pulmonary dis with acute lower resp infectn	Chronic pulmonary disease	1
104265	9e03.00	GP OOH service notified of COPD care plan	Chronic pulmonary disease	1
26442	H441.00	Cannabinosis	Chronic pulmonary disease	1
306532	493 AI	ASTHMA SEVERITY MILD	Chronic pulmonary disease	1
101133	U60F61A	[X] Adverse reaction to antiasthmatic NOS	Chronic pulmonary disease	1
11673	9hA1.00	Excepted from asthma quality indicators: Patient unsuitable	Chronic pulmonary disease	1
24814	H591.00	Chronic respiratory failure	Chronic pulmonary disease	1
70787	H32y100	Atrophic (senile) emphysema	Chronic pulmonary disease	1
47142	H464.00	Chronic respiratory conditions due to chemical fumes	Chronic pulmonary disease	1
58588	A124300	Tuberculosis of lung, confirmed by unspecified means	Chronic pulmonary disease	1
11370	1O2..00	Asthma confirmed	Chronic pulmonary disease	1
9101	H52yz11	Spontaneous pneumothorax NOS	Chronic pulmonary disease	1
21232	H33zz12	Allergic asthma NEC	Chronic pulmonary disease	1
24466	H58y000	Broncholithiasis	Chronic pulmonary disease	1
102400	66Yq.00	Asthma causes night time symptoms 1 to 2 times per week	Chronic pulmonary disease	1
45073	H331z00	Intrinsic asthma NOS	Chronic pulmonary disease	1
16439	H583100	Tropical eosinophilia	Chronic pulmonary disease	1
47993	66YZ.00	Does not have asthma management plan	Chronic pulmonary disease	1
49452	H501400	Purulent pleurisy	Chronic pulmonary disease	1
8335	H33z111	Asthma attack NOS	Chronic pulmonary disease	1
37247	H3z..11	Chronic obstructive pulmonary disease NOS	Chronic pulmonary disease	1
13176	66YK.00	Asthma follow-up	Chronic pulmonary disease	1
35189	H530300	Abscess of lung with pneumonia	Chronic pulmonary disease	1
38074	9Oi4.00	Chronic obstructive pulmonary disease monitor phone invite	Chronic pulmonary disease	1
5627	H330011	Hay fever with asthma	Chronic pulmonary disease	1
9524	G580.14	Biventricular failure	Congestive heart failure	1
23566	Q490.00	Neonatal cardiac failure	Congestive heart failure	1
398	G580.00	Congestive heart failure	Congestive heart failure	1
90193	9Or1.00	Heart failure monitoring telephone invite	Congestive heart failure	1
305135	7824FH	HEART FAILURE	Congestive heart failure	1
307228	7824BW	WEAK HEART	Congestive heart failure	1
52127	G211100	Benign hypertensive heart disease with CCF	Congestive heart failure	1
17851	8HBE.00	Heart failure follow-up	Congestive heart failure	1
27438	J615700	Cardiac portal cirrhosis	Congestive heart failure	1
63548	SP11200	Cardiorespiratory failure as a complication of care	Congestive heart failure	1
71235	8Hk0.00	Referred to heart failure education group	Congestive heart failure	1
105002	679W100	Education about deteriorating heart failure	Congestive heart failure	1
96799	G5y4z00	Post cardiac operation heart failure NOS	Congestive heart failure	1
17278	G58z.12	Cardiac failure NOS	Congestive heart failure	1
46672	388D.00	New York Heart Assoc classification heart failure symptoms	Congestive heart failure	1
101138	G583.00	Heart failure with normal ejection fraction	Congestive heart failure	1
18853	662f.00	New York Heart Association classification - class I	Congestive heart failure	1
27884	G580200	Decompensated cardiac failure	Congestive heart failure	1
101137	G583.11	HFNEF - heart failure with normal ejection fraction	Congestive heart failure	1
95835	679X.00	Heart failure education	Congestive heart failure	1
303796	4271H	HEART FAILURE LEFT-SIDED	Congestive heart failure	1
83502	662p.00	Heart failure 6 month review	Congestive heart failure	1
95021	9N4s.00	Did not attend practice nurse heart failure clinic	Congestive heart failure	1
284055	4270R	HEART FAILURE RIGHT-SIDED	Congestive heart failure	1
303794	4270C	CONGESTIVE CARDIAC FAILURE	Congestive heart failure	1
62718	G21z100	Hypertensive heart disease NOS with CCF	Congestive heart failure	1
23481	G581.11	Asthma - cardiac	Congestive heart failure	1
48897	8HTL.00	Referral to heart failure clinic	Congestive heart failure	1
12627	9N0k.00	Seen in heart failure clinic	Congestive heart failure	1
51214	662i.00	New York Heart Association classification - class IV	Congestive heart failure	1
90935	9hH..00	Exception reporting: heart failure quality indicators	Congestive heart failure	1
306434	425 CC	CONGESTIVE CARDIOMYOPATHY	Congestive heart failure	1
102585	8HgD.00	Discharge from heart failure nurse service	Congestive heart failure	1
106008	8CMW800	Heart failure clinical pathway	Congestive heart failure	1
306435	4271A	LEFT VENTRICULAR FAILURE ACUTE	Congestive heart failure	1
5255	G581000	Acute left ventricular failure	Congestive heart failure	1
12550	G5yyA00	Left ventricular diastolic dysfunction	Congestive heart failure	1
105542	8CeC.00	Preferred place of care for next exacerbation heart failure	Congestive heart failure	1
57987	G234.00	Hyperten heart&renal dis+both(congestv)heart and renal fail	Congestive heart failure	1
15058	14A6.00	H/O: heart failure	Congestive heart failure	1
68682	SP11100	Cardiac insufficiency as a complication of care	Congestive heart failure	1
60099	67D4.00	Heart failure information given to patient	Congestive heart failure	1
94870	G580400	Congestive heart failure due to valvular disease	Congestive heart failure	1
32911	9Or..00	Heart failure monitoring administration	Congestive heart failure	1
5942	G581.13	Impaired left ventricular function	Congestive heart failure	1
303795	4271	LVF (LEFT VENTRICULAR FAILURE)	Congestive heart failure	1
103732	8CMK.00	Has heart failure management plan	Congestive heart failure	1
26115	8HHb.00	Referral to heart failure nurse	Congestive heart failure	1
72965	9Or3.00	Heart failure monitoring first letter	Congestive heart failure	1
4024	G58z.00	Heart failure NOS	Congestive heart failure	1
23707	G580000	Acute congestive heart failure	Congestive heart failure	1
106545	9m5..00	High risk of heart failure screening invitation	Congestive heart failure	1
303793	4270	CONGESTIVE HEART FAILURE	Congestive heart failure	1
64062	9hH1.00	Excepted heart failure quality indicators: Informed dissent	Congestive heart failure	1
24503	8B29.00	Cardiac failure therapy	Congestive heart failure	1
66306	SP11111	Heart failure as a complication of care	Congestive heart failure	1
11424	G580300	Compensated cardiac failure	Congestive heart failure	1
106894	8IE1.00	Referral to heart failure exercise programme declined	Congestive heart failure	1
69062	9N6T.00	Referred by heart failure nurse specialist	Congestive heart failure	1
238197	4271B	CARDIAC ASTHMA	Congestive heart failure	1
12366	662T.00	Congestive heart failure monitoring	Congestive heart failure	1
20324	R2y1000	[D]Cardiorespiratory failure	Congestive heart failure	1
211092	4270CC	CONGESTIVE HEART FAILURE COMPENSATED	Congestive heart failure	1
19002	9N2p.00	Seen by community heart failure nurse	Congestive heart failure	1
32898	8H2S.00	Admit heart failure emergency	Congestive heart failure	1
106897	G583.12	Heart failure with preserved ejection fraction	Congestive heart failure	1
220689	7824FM	MYOCARDIAL FAILURE	Congestive heart failure	1
5141	G554000	Congestive cardiomyopathy	Congestive heart failure	1
2906	G580.11	Congestive cardiac failure	Congestive heart failure	1
19380	9Or0.00	Heart failure review completed	Congestive heart failure	1
27964	G582.00	Acute heart failure	Congestive heart failure	1
30749	9hH0.00	Excepted heart failure quality indicators: Patient unsuitabl	Congestive heart failure	1
12590	G58z.11	Weak heart	Congestive heart failure	1
12314	585k.00	Echocardiogram shows normal left ventricular function	Congestive heart failure	1
20822	Q48y100	Congenital cardiac failure	Congestive heart failure	1
1223	G58..11	Cardiac failure	Congestive heart failure	1
104333	G5yyC00	Diastolic dysfunction	Congestive heart failure	1
107981	8IE0.00	Referral to heart failure education group declined	Congestive heart failure	1
43618	G581.12	Pulmonary oedema - acute	Congestive heart failure	1
26242	ZRad.00	New York Heart Assoc classification heart failure symptoms	Congestive heart failure	1
72386	9Or4.00	Heart failure monitoring second letter	Congestive heart failure	1
10154	G580.13	Right ventricular failure	Congestive heart failure	1
32671	G580100	Chronic congestive heart failure	Congestive heart failure	1
46912	14AM.00	H/O: Heart failure in last year	Congestive heart failure	1
106680	8HTL000	Referral to rapid access heart failure clinic	Congestive heart failure	1
9913	1O1..00	Heart failure confirmed	Congestive heart failure	1
106198	661M500	Heart failure self-management plan agreed	Congestive heart failure	1
21837	G232.00	Hypertensive heart&renal dis wth (congestive) heart failure	Congestive heart failure	1
22262	G1yz100	Rheumatic left ventricular failure	Congestive heart failure	1
274927	402 C	HYPERTENSION CONGESTIVE HEART FAILURE	Congestive heart failure	1
13189	662g.00	New York Heart Association classification - class II	Congestive heart failure	1
11351	585g.00	Echocardiogram shows left ventricular diastolic dysfunction	Congestive heart failure	1
19066	662h.00	New York Heart Association classification - class III	Congestive heart failure	1
32945	8CL3.00	Heart failure care plan discussed with patient	Congestive heart failure	1
70619	8HHz.00	Referral to heart failure exercise programme	Congestive heart failure	1
11284	585f.00	Echocardiogram shows left ventricular systolic dysfunction	Congestive heart failure	1
91288	8Hg8.00	Discharge from practice nurse heart failure clinic	Congestive heart failure	1
104275	G584.00	Right ventricular failure	Congestive heart failure	1
72668	G210100	Malignant hypertensive heart disease with CCF	Congestive heart failure	1
30779	662W.00	Heart failure annual review	Congestive heart failure	1
238196	4270D	CONGESTIVE HEART FAILURE DECOMPENSATED	Congestive heart failure	1
10079	G580.12	Right heart failure	Congestive heart failure	1
89650	9Or5.00	Heart failure monitoring third letter	Congestive heart failure	1
2062	G58..00	Heart failure	Congestive heart failure	1
8966	G5yy900	Left ventricular systolic dysfunction	Congestive heart failure	1
104876	G5yyB00	Right ventricular diastolic dysfunction	Congestive heart failure	1
90192	9Or2.00	Heart failure monitoring verbal invite	Congestive heart failure	1
307227	7824AC	HEART FAILURE ACUTE	Congestive heart failure	1
884	G581.00	Left ventricular failure	Congestive heart failure	1
11136	F111.00	Pick's disease	Dementia	1
46488	Eu01000	[X]Vascular dementia of acute onset	Dementia	1
93372	F103.00	Cerebral degeneration in diseases EC	Dementia	1
37014	Eu02200	[X]Dementia in Huntington's disease	Dementia	1
56912	E004100	Arteriosclerotic dementia with delirium	Dementia	1
56288	F10..00	Cerebral degenerations usually manifest in childhood	Dementia	1
83576	9Ou2.00	Dementia monitoring second letter	Dementia	1
106311	8CMZ.00	Dementia care plan	Dementia	1
109047	8BPa.00	Antipsychotic drug therapy for dementia	Dementia	1
44592	F11xz00	Cerebral degeneration other disease NOS	Dementia	1
7323	E000.00	Uncomplicated senile dementia	Dementia	1
7572	F116.00	Lewy body disease	Dementia	1
48531	F11x700	Cerebral degeneration due to Jakob - Creutzfeldt disease	Dementia	1
49263	Eu00000	[X]Dementia in Alzheimer's disease with early onset	Dementia	1
309023	e000.00	Uncomplicated senile dementia	Dementia	1
54505	E012.00	Other alcoholic dementia	Dementia	1
54210	2229.00	O/E - senile - old age	Dementia	1
19477	E004.00	Arteriosclerotic dementia	Dementia	1
48501	Eu02z11	[X] Presenile dementia NOS	Dementia	1
12710	6AB..00	Dementia annual review	Dementia	1
37691	Eu10712	[X]Chronic alcoholic brain syndrome	Dementia	1
65235	9Ou5.00	Dementia monitoring telephone invite	Dementia	1
62132	E02y100	Drug-induced dementia	Dementia	1
89037	9Ou4.00	Dementia monitoring verbal invite	Dementia	1
16797	F110000	Alzheimer's disease with early onset	Dementia	1
25386	E041.00	Dementia in conditions EC	Dementia	1
44674	E002.00	Senile dementia with depressive or paranoid features	Dementia	1
26326	3AD..00	Dementia test	Dementia	1
38438	E001z00	Presenile dementia NOS	Dementia	1
19393	Eu01z00	[X]Vascular dementia, unspecified	Dementia	1
55023	66h..00	Dementia monitoring	Dementia	1
96860	F11x900	Cerebral degeneration in Parkinson's disease	Dementia	1
99684	F11x800	Cerebral degeneration due to multifocal leucoencephalopathy	Dementia	1
30032	E001200	Presenile dementia with paranoia	Dementia	1
38678	Eu00100	[X]Dementia in Alzheimer's disease with late onset	Dementia	1
1350	E00..12	Senile/presenile dementia	Dementia	1
303335	2901A	PRESENILE DEMENTIA	Dementia	1
53446	Eu04100	[X]Delirium superimposed on dementia	Dementia	1
89036	9Ou3.00	Dementia monitoring third letter	Dementia	1
101999	Eu84311	[X]Dementia infantalis	Dementia	1
104155	1JA2.00	Suspected dementia	Dementia	1
1917	F110.00	Alzheimer's disease	Dementia	1
31524	F11yz00	Other cerebral degeneration NOS	Dementia	1
15165	E001.00	Presenile dementia	Dementia	1
26270	Eu02500	[X]Lewy body dementia	Dementia	1
8634	E004.11	Multi infarct dementia	Dementia	1
267014	1461	H/O: dementia	Dementia	1
41089	E002z00	Senile dementia with depressive or paranoid features NOS	Dementia	1
6542	3A...12	Dementia assessment	Dementia	1
44341	9hD..00	Exception reporting: dementia quality indicators	Dementia	1
5651	F11z.00	Cerebral degeneration NOS	Dementia	1
307375	794 D	SENILE DETERIORATION	Dementia	1
29512	F112.00	Senile degeneration of brain	Dementia	1
32057	F110100	Alzheimer's disease with late onset	Dementia	1
70957	F11x400	Cerebral degeneration due to neoplastic disease	Dementia	1
103445	8Hla.00	Referral to dementia care advisor	Dementia	1
46762	Eu00111	[X]Alzheimer's disease type 1	Dementia	1
85853	9Ou..00	Dementia monitoring administration	Dementia	1
6578	Eu01.00	[X]Vascular dementia	Dementia	1
40805	9hD1.00	Excepted from dementia quality indicators: Informed dissent	Dementia	1
29386	Eu00z00	[X]Dementia in Alzheimer's disease, unspecified	Dementia	1
68125	Eu04000	[X]Delirium not superimposed on dementia, so described	Dementia	1
97422	F11x.00	Cerebral degeneration in other disease EC	Dementia	1
303362	299 B	DEMENTIA	Dementia	1
303339	2930	DEMENTIA ARTERIOSCLEROTIC	Dementia	1
64267	Eu02y00	[X]Dementia in other specified diseases classif elsewhere	Dementia	1
4357	Eu02z14	[X] Senile dementia NOS	Dementia	1
11175	Eu01100	[X]Multi-infarct dementia	Dementia	1
65343	F102100	Cerebral degeneration in Niemann-Pick disease	Dementia	1
43089	E004000	Uncomplicated arteriosclerotic dementia	Dementia	1
11379	Eu00112	[X]Senile dementia,Alzheimer's type	Dementia	1
9565	Eu01.11	[X]Arteriosclerotic dementia	Dementia	1
108773	F103z00	Cerebral degeneration in disease NOS	Dementia	1
42602	E001000	Uncomplicated presenile dementia	Dementia	1
7664	Eu00.00	[X]Dementia in Alzheimer's disease	Dementia	1
27342	E012.11	Alcoholic dementia NOS	Dementia	1
27677	E001300	Presenile dementia with depression	Dementia	1
28402	Eu02000	[X]Dementia in Pick's disease	Dementia	1
106627	8T05.00	Referral to dementia service	Dementia	1
27759	Eu02z16	[X] Senile dementia, depressed or paranoid type	Dementia	1
24581	F11x600	Cerebral degeneration due to vitamin B12 deficiency	Dementia	1
37946	E012000	Chronic alcoholic brain syndrome	Dementia	1
5931	1461.00	H/O: dementia	Dementia	1
98742	ZR2X.12	BDRS - Blessed dementia rating scale	Dementia	1
30641	9hD0.00	Excepted from dementia quality indicators: Patient unsuitabl	Dementia	1
43346	Eu00113	[X]Primary degen dementia of Alzheimer's type, senile onset	Dementia	1
55222	ZS7C500	Language disorder of dementia	Dementia	1
12621	Eu02.00	[X]Dementia in other diseases classified elsewhere	Dementia	1
1916	E00..11	Senile dementia	Dementia	1
37015	E003.00	Senile dementia with delirium	Dementia	1
8195	Eu00z11	[X]Alzheimer's dementia unspec	Dementia	1
55838	Eu01111	[X]Predominantly cortical dementia	Dementia	1
34944	Eu02z13	[X] Primary degenerative dementia NOS	Dementia	1
49674	9Ou1.00	Dementia monitoring first letter	Dementia	1
34976	F11y.00	Other cerebral degeneration	Dementia	1
303334	2900	SENILE DEMENTIA	Dementia	1
26323	Eu10711	[X]Alcoholic dementia NOS	Dementia	1
38286	A411.00	Jakob-Creutzfeldt disease	Dementia	1
26142	3AE..00	Global deterioration scale: assessment of prim deg dementia	Dementia	1
63652	F103000	Cerebral degeneration in Hunter's disease	Dementia	1
54106	Eu02100	[X]Dementia in Creutzfeldt-Jakob disease	Dementia	1
49513	E001100	Presenile dementia with delirium	Dementia	1
59122	Fyu3000	[X]Other Alzheimer's disease	Dementia	1
18386	E002000	Senile dementia with paranoia	Dementia	1
47555	F11x000	Cerebral degeneration due to alcoholism	Dementia	1
60059	Eu00012	[X]Primary degen dementia, Alzheimer's type, presenile onset	Dementia	1
4693	Eu02z00	[X] Unspecified dementia	Dementia	1
303364	299 G	DEMENTIA AGGRESSIVE	Dementia	1
21887	E002100	Senile dementia with depression	Dementia	1
31892	F11..00	Other cerebral degenerations	Dementia	1
28626	13Y7.00	Alzheimer's disease society member	Dementia	1
8934	Eu01200	[X]Subcortical vascular dementia	Dementia	1
43292	E004300	Arteriosclerotic dementia with depression	Dementia	1
31016	Eu01300	[X]Mixed cortical and subcortical vascular dementia	Dementia	1
61528	Eu00013	[X]Alzheimer's disease type 2	Dementia	1
30706	Eu00200	[X]Dementia in Alzheimer's dis, atypical or mixed type	Dementia	1
25704	Eu00011	[X]Presenile dementia,Alzheimer's type	Dementia	1
47658	F11x500	Cerebral degeneration due to myxoedema	Dementia	1
42279	E004z00	Arteriosclerotic dementia NOS	Dementia	1
55467	E004200	Arteriosclerotic dementia with paranoia	Dementia	1
55313	Eu01y00	[X]Other vascular dementia	Dementia	1
9509	Eu02300	[X]Dementia in Parkinson's disease	Dementia	1
72333	8HME.00	Listed for Diabetology admissn	Diabetes (uncomplicated)	1
66475	66Ak.00	Diabetic monitoring - lower risk albumin excretion	Diabetes (uncomplicated)	1
106350	9m05.00	Excluded from diabetic retinopathy screening as moved away	Diabetes (uncomplicated)	1
51756	C10FP00	Type 2 diabetes mellitus with ketoacidotic coma	Diabetes (uncomplicated)	1
13104	2BBK.00	O/E - no left diabetic retinopathy	Diabetes (uncomplicated)	1
13100	2BBJ.00	O/E - no right diabetic retinopathy	Diabetes (uncomplicated)	1
2478	66AJ100	Brittle diabetes	Diabetes (uncomplicated)	1
21482	C102.00	Diabetes mellitus with hyperosmolar coma	Diabetes (uncomplicated)	1
105741	2G5e.00	O/E - Right diabetic foot at increased risk	Diabetes (uncomplicated)	1
13192	9OLA.00	Diabetes monitor. check done	Diabetes (uncomplicated)	1
95539	C10FS00	Maternally inherited diabetes mellitus	Diabetes (uncomplicated)	1
105937	8IEQ.00	Referral to community diabetes specialist nurse declined	Diabetes (uncomplicated)	1
283819	250 H	COMA DIABETIC	Diabetes (uncomplicated)	1
758	C10F.00	Type 2 diabetes mellitus	Diabetes (uncomplicated)	1
18311	68A7.00	Diabetic retinopathy screening	Diabetes (uncomplicated)	1
107361	679L200	Education about diabetes and driving	Diabetes (uncomplicated)	1
7563	66A3.00	Diabetic on diet only	Diabetes (uncomplicated)	1
7328	M037200	Cellulitis in diabetic foot	Diabetes (uncomplicated)	1
13195	9OL5.00	Diabetes monitoring 2nd letter	Diabetes (uncomplicated)	1
106445	9m0E.00	Excluded from diabetic retinopathy screen physical disorder	Diabetes (uncomplicated)	1
1682	C101.00	Diabetes mellitus with ketoacidosis	Diabetes (uncomplicated)	1
13071	66AI.00	Diabetic - good control	Diabetes (uncomplicated)	1
13197	9OL1.00	Attends diabetes monitoring	Diabetes (uncomplicated)	1
31172	2G5K.00	O/E - Left diabetic foot at high risk	Diabetes (uncomplicated)	1
94011	9OLG.00	Attended XPERT diabetes structured education programme	Diabetes (uncomplicated)	1
31157	2G5F.00	O/E - Right diabetic foot at moderate risk	Diabetes (uncomplicated)	1
283820	250 HC	HYPOGLYCAEMIC COMA DIABETIC	Diabetes (uncomplicated)	1
31156	2G5J.00	O/E - Left diabetic foot at moderate risk	Diabetes (uncomplicated)	1
106679	8OA3.00	Provision of written information about diabetes and driving	Diabetes (uncomplicated)	1
9974	9N1v.00	Seen in diabetic eye clinic	Diabetes (uncomplicated)	1
94383	C10N000	Secondary diabetes mellitus without complication	Diabetes (uncomplicated)	1
104287	8Hlc.00	Referral to community diabetes service	Diabetes (uncomplicated)	1
32359	ZRbH.00	Perceived control of insulin-dependent diabetes	Diabetes (uncomplicated)	1
97849	C10E912	Insulin dependent diabetes maturity onset	Diabetes (uncomplicated)	1
506	C100112	Non-insulin dependent diabetes mellitus	Diabetes (uncomplicated)	1
12506	66AP.00	Diabetes: practice programme	Diabetes (uncomplicated)	1
28873	66Ai.00	Diabetic 6 month review	Diabetes (uncomplicated)	1
36695	C10D.00	Diabetes mellitus autosomal dominant type 2	Diabetes (uncomplicated)	1
34450	C10FK00	Hyperosmolar non-ketotic state in type 2 diabetes mellitus	Diabetes (uncomplicated)	1
26604	66AY.00	Diabetic diet - good compliance	Diabetes (uncomplicated)	1
61461	9M00.00	Informed consent for diabetes national audit	Diabetes (uncomplicated)	1
62613	C10EA11	Type I diabetes mellitus without complication	Diabetes (uncomplicated)	1
99719	C10EA12	Insulin-dependent diabetes without complication	Diabetes (uncomplicated)	1
70766	C108E12	Type 1 diabetes mellitus with hypoglycaemic coma	Diabetes (uncomplicated)	1
34528	3882.00	Diabetes well being questionnaire	Diabetes (uncomplicated)	1
40023	C102000	Diabetes mellitus, juvenile type, with hyperosmolar coma	Diabetes (uncomplicated)	1
292948	250 AB	ABSCESS DIABETIC	Diabetes (uncomplicated)	1
18066	8CE0.00	Diabetic leaflet given	Diabetes (uncomplicated)	1
285267	1434	H/O: diabetes mellitus	Diabetes (uncomplicated)	1
303262	250 JK	KETOACIDOSIS DIABETIC	Diabetes (uncomplicated)	1
95159	9NiD.00	Did not attend DESMOND diabetes structured education program	Diabetes (uncomplicated)	1
106722	9Oy0300	Diabetic foot screening invitation second letter	Diabetes (uncomplicated)	1
45913	C109712	Type 2 diabetes mellitus - poor control	Diabetes (uncomplicated)	1
102704	66At000	Type I diabetic dietary review	Diabetes (uncomplicated)	1
25636	66Aa.00	Diabetic diet - poor compliance	Diabetes (uncomplicated)	1
32193	C11y000	Steroid induced diabetes	Diabetes (uncomplicated)	1
85660	66An.00	Diabetes type 1 review	Diabetes (uncomplicated)	1
109133	L180700	Pre-existing malnutrition-related diabetes mellitus	Diabetes (uncomplicated)	1
43453	C10C.00	Diabetes mellitus autosomal dominant	Diabetes (uncomplicated)	1
12247	8I6G.00	Diabetic foot examination not indicated	Diabetes (uncomplicated)	1
3550	66A..00	Diabetic monitoring	Diabetes (uncomplicated)	1
109103	C109911	Type II diabetes mellitus without complication	Diabetes (uncomplicated)	1
65684	U602311	[X] Adverse reaction to insulins and antidiabetic agents	Diabetes (uncomplicated)	1
68928	TJ23.00	Adverse reaction to insulins and antidiabetic agents	Diabetes (uncomplicated)	1
83532	66Ao.00	Diabetes type 2 review	Diabetes (uncomplicated)	1
105784	C109912	Type 2 diabetes mellitus without complication	Diabetes (uncomplicated)	1
106738	9Oy0000	Diabetic foot screening invitation	Diabetes (uncomplicated)	1
53238	66AG.00	Diabetic drug side effects	Diabetes (uncomplicated)	1
63412	8CR2.00	Diabetes clinical management plan	Diabetes (uncomplicated)	1
93390	9OLH.00	Attended DAFNE diabetes structured education programme	Diabetes (uncomplicated)	1
38129	9N0o.00	Seen in community diabetic specialist nurse clinic	Diabetes (uncomplicated)	1
38130	ZRB6.00	Diabetes wellbeing questionnaire	Diabetes (uncomplicated)	1
107508	66AH200	Conversion to insulin by diabetes specialist nurse	Diabetes (uncomplicated)	1
67635	L180000	Diabetes mellitus - unspec whether in pregnancy/puerperium	Diabetes (uncomplicated)	1
100436	679L000	Education in self management of diabetes	Diabetes (uncomplicated)	1
105207	8HTE100	Referral to community diabetes clinic	Diabetes (uncomplicated)	1
14803	C100100	Diabetes mellitus, adult onset, no mention of complication	Diabetes (uncomplicated)	1
38103	9N0m.00	Seen in diabetic nurse consultant clinic	Diabetes (uncomplicated)	1
46624	C10C.11	Maturity onset diabetes in youth	Diabetes (uncomplicated)	1
13191	9OL..11	Diabetes clinic administration	Diabetes (uncomplicated)	1
100422	8HgC.00	Discharged from diabetes shared care programme	Diabetes (uncomplicated)	1
256384	250 PR	PRURITUS DIABETIC	Diabetes (uncomplicated)	1
66675	C10A000	Malnutrition-related diabetes mellitus with coma	Diabetes (uncomplicated)	1
95636	C10ER00	Latent autoimmune diabetes mellitus in adult	Diabetes (uncomplicated)	1
29979	C109900	Non-insulin-dependent diabetes mellitus without complication	Diabetes (uncomplicated)	1
34541	8HVU.00	Private referral to diabetologist	Diabetes (uncomplicated)	1
54856	C101100	Diabetes mellitus, adult onset, with ketoacidosis	Diabetes (uncomplicated)	1
101190	66AQ100	Declined consent for diabetes year of care programme	Diabetes (uncomplicated)	1
95093	8I83.00	Did not complete DESMOND diabetes structured educat program	Diabetes (uncomplicated)	1
42729	C108E11	Type I diabetes mellitus with hypoglycaemic coma	Diabetes (uncomplicated)	1
49884	6761.00	Diabetic pre-pregnancy counselling	Diabetes (uncomplicated)	1
23479	C350011	Bronzed diabetes	Diabetes (uncomplicated)	1
45250	ZL22500	Under care of diabetic liaison nurse	Diabetes (uncomplicated)	1
13196	66AD.00	Fundoscopy - diabetic check	Diabetes (uncomplicated)	1
38986	C100.00	Diabetes mellitus with no mention of complication	Diabetes (uncomplicated)	1
210870	250 GA	GANGRENE DIABETIC	Diabetes (uncomplicated)	1
41686	Cyu2000	[X]Other specified diabetes mellitus	Diabetes (uncomplicated)	1
14889	C100111	Maturity onset diabetes	Diabetes (uncomplicated)	1
68843	C103100	Diabetes mellitus, adult onset, with ketoacidotic coma	Diabetes (uncomplicated)	1
11930	9NN9.00	Under care of diabetes specialist nurse	Diabetes (uncomplicated)	1
47315	C10F711	Type II diabetes mellitus - poor control	Diabetes (uncomplicated)	1
18167	66AT.00	Annual diabetic blood test	Diabetes (uncomplicated)	1
68818	ZRB5.11	DTSQ - Diabetes treatment satisfaction questionnaire	Diabetes (uncomplicated)	1
52236	C10A.00	Malnutrition-related diabetes mellitus	Diabetes (uncomplicated)	1
102434	66Au.00	Diabetic erectile dysfunction review	Diabetes (uncomplicated)	1
106778	9m0C.00	Excluded frm diabetic retinopathy screen as terminal illness	Diabetes (uncomplicated)	1
91164	ZRB4.11	CSQ - Diabetes clinic satisfaction questionnaire	Diabetes (uncomplicated)	1
26666	2G5E.00	O/E - Right diabetic foot at low risk	Diabetes (uncomplicated)	1
58639	8I57.00	Patient held diabetic record declined	Diabetes (uncomplicated)	1
11348	9h42.00	Excepted from diabetes quality indicators: Informed dissent	Diabetes (uncomplicated)	1
46917	C10FD00	Type 2 diabetes mellitus with hypoglycaemic coma	Diabetes (uncomplicated)	1
247152	250 DR	DIABETIC DIARRHOEA	Diabetes (uncomplicated)	1
32627	C10FN00	Type 2 diabetes mellitus with ketoacidosis	Diabetes (uncomplicated)	1
13078	13AC.00	Diabetic weight reducing diet	Diabetes (uncomplicated)	1
22023	66AJz00	Diabetic - poor control NOS	Diabetes (uncomplicated)	1
1407	C10FJ00	Insulin treated Type 2 diabetes mellitus	Diabetes (uncomplicated)	1
12262	8I3X.00	Diabetic retinopathy screening refused	Diabetes (uncomplicated)	1
107464	66AS000	Diabetes Year of Care annual review	Diabetes (uncomplicated)	1
12225	8H7C.00	Refer, diabetic liaison nurse	Diabetes (uncomplicated)	1
109520	9m03.00	Eligibility permanently inactive for diabetic retinop screen	Diabetes (uncomplicated)	1
64142	8Hl1.00	Referral for diabetic retinopathy screening	Diabetes (uncomplicated)	1
33969	C10A100	Malnutrition-related diabetes mellitus with ketoacidosis	Diabetes (uncomplicated)	1
12213	8BL2.00	Patient on maximal tolerated therapy for diabetes	Diabetes (uncomplicated)	1
11471	8B3l.00	Diabetes medication review	Diabetes (uncomplicated)	1
13678	ZL62600	Referral to diabetic liaison nurse	Diabetes (uncomplicated)	1
82474	8Hl4.00	Referral to community diabetes specialist nurse	Diabetes (uncomplicated)	1
103798	9b92000	Diabetic medicine	Diabetes (uncomplicated)	1
93704	8Hj3.00	Referral to DAFNE diabetes structured education programme	Diabetes (uncomplicated)	1
13067	66AZ.00	Diabetic monitoring NOS	Diabetes (uncomplicated)	1
11551	C10B.00	Diabetes mellitus induced by steroids	Diabetes (uncomplicated)	1
63017	C108911	Type I diabetes mellitus maturity onset	Diabetes (uncomplicated)	1
22130	9OL3.00	Diabetes monitoring default	Diabetes (uncomplicated)	1
72702	C10E812	Insulin dependent diabetes mellitus - poor control	Diabetes (uncomplicated)	1
16946	13L4.11	Diabetic child	Diabetes (uncomplicated)	1
66145	C10EN11	Type I diabetes mellitus with ketoacidotic coma	Diabetes (uncomplicated)	1
8414	8CA4100	Pt advised re diabetic diet	Diabetes (uncomplicated)	1
54600	C10E412	Unstable insulin dependent diabetes mellitus	Diabetes (uncomplicated)	1
12307	66AU.00	Diabetes care by hospital only	Diabetes (uncomplicated)	1
13194	9OL4.00	Diabetes monitoring 1st letter	Diabetes (uncomplicated)	1
61210	TJ23z00	Adverse reaction to insulins and antidiabetic agents NOS	Diabetes (uncomplicated)	1
20900	9OLA.11	Diabetes monitored	Diabetes (uncomplicated)	1
38078	66A9.00	Understands diet - diabetes	Diabetes (uncomplicated)	1
8403	C109700	Non-insulin dependent diabetes mellitus - poor control	Diabetes (uncomplicated)	1
10824	9N1i.00	Seen in diabetic foot clinic	Diabetes (uncomplicated)	1
303261	250 HP	PRECOMA DIABETIC	Diabetes (uncomplicated)	1
107414	8I94.00	Diabetes structured education programme not available	Diabetes (uncomplicated)	1
94956	8I84.00	Did not complete XPERT diabetes structured education program	Diabetes (uncomplicated)	1
103935	1IA..00	No evidence of diabetic nephropathy	Diabetes (uncomplicated)	1
1038	C100011	Insulin dependent diabetes mellitus	Diabetes (uncomplicated)	1
43139	C102100	Diabetes mellitus, adult onset, with hyperosmolar coma	Diabetes (uncomplicated)	1
53200	C101000	Diabetes mellitus, juvenile type, with ketoacidosis	Diabetes (uncomplicated)	1
107423	661N400	Diabetes self-management plan review	Diabetes (uncomplicated)	1
47011	8Hj0.00	Referral to diabetes structured education programme	Diabetes (uncomplicated)	1
69043	ZC2C900	Dietary advice for type I diabetes	Diabetes (uncomplicated)	1
47032	8CS0.00	Diabetes care plan agreed	Diabetes (uncomplicated)	1
103743	8IE2.00	Diabetes care plan declined	Diabetes (uncomplicated)	1
303258	250 CT	DIABETIC CATARACT	Diabetes (uncomplicated)	1
8618	ZLA2500	Seen by diabetic liaison nurse	Diabetes (uncomplicated)	1
17095	2G5A.00	O/E - Right diabetic foot at risk	Diabetes (uncomplicated)	1
26108	C10B000	Steroid induced diabetes mellitus without complication	Diabetes (uncomplicated)	1
21472	Q441.00	Neonatal diabetes mellitus	Diabetes (uncomplicated)	1
69676	C10EA00	Type 1 diabetes mellitus without complication	Diabetes (uncomplicated)	1
54601	9NN8.00	Under care of diabetologist	Diabetes (uncomplicated)	1
26667	2G5I.00	O/E - Left diabetic foot at low risk	Diabetes (uncomplicated)	1
96235	C10E911	Type I diabetes mellitus maturity onset	Diabetes (uncomplicated)	1
61470	66Al.00	Diabetic monitoring - higher risk albumin excretion	Diabetes (uncomplicated)	1
97474	C108412	Unstable type 1 diabetes mellitus	Diabetes (uncomplicated)	1
9013	66AJ.11	Unstable diabetes	Diabetes (uncomplicated)	1
47058	8Hg4.00	Discharged from care of diabetes specialist nurse	Diabetes (uncomplicated)	1
50972	C100z00	Diabetes mellitus NOS with no mention of complication	Diabetes (uncomplicated)	1
229069	250 JA	DIABETIC ACIDOSIS	Diabetes (uncomplicated)	1
72345	C102z00	Diabetes mellitus NOS with hyperosmolar coma	Diabetes (uncomplicated)	1
50960	L180500	Pre-existing diabetes mellitus, insulin-dependent	Diabetes (uncomplicated)	1
2379	9N1Q.00	Seen in diabetic clinic	Diabetes (uncomplicated)	1
101801	66At100	Type II diabetic dietary review	Diabetes (uncomplicated)	1
106332	9m00.00	Eligible for diabetic retinopathy screening	Diabetes (uncomplicated)	1
10977	66Ac.00	Diabetic peripheral neuropathy screening	Diabetes (uncomplicated)	1
283823	2500AH	LATENT DIABETES	Diabetes (uncomplicated)	1
101177	66At.00	Diabetic dietary review	Diabetes (uncomplicated)	1
12507	9N2i.00	Seen by diabetic liaison nurse	Diabetes (uncomplicated)	1
5884	C109.11	NIDDM - Non-insulin dependent diabetes mellitus	Diabetes (uncomplicated)	1
35288	C10E800	Type 1 diabetes mellitus - poor control	Diabetes (uncomplicated)	1
25627	C10F700	Type 2 diabetes mellitus - poor control	Diabetes (uncomplicated)	1
99277	9NiC.00	Did not attend DAFNE diabetes structured education programme	Diabetes (uncomplicated)	1
106329	9m08.00	Excluded from diabetic retinopathy screening as blind	Diabetes (uncomplicated)	1
44440	C108E00	Insulin dependent diabetes mellitus with hypoglycaemic coma	Diabetes (uncomplicated)	1
43921	C10E400	Unstable type 1 diabetes mellitus	Diabetes (uncomplicated)	1
26605	9OLB.00	Attended diabetes structured education programme	Diabetes (uncomplicated)	1
12682	679R.00	Patient offered diabetes structured education programme	Diabetes (uncomplicated)	1
47144	2BBM.00	O/E - diabetic maculopathy absent both eyes	Diabetes (uncomplicated)	1
1684	66A4.00	Diabetic on oral treatment	Diabetes (uncomplicated)	1
107701	C10FK11	Hyperosmolar non-ketotic state in type II diabetes mellitus	Diabetes (uncomplicated)	1
32770	44V3.00	Glucose tol. test diabetic	Diabetes (uncomplicated)	1
109628	C10P011	Type 1 diabetes mellitus in remission	Diabetes (uncomplicated)	1
18219	C109.13	Type II diabetes mellitus	Diabetes (uncomplicated)	1
12703	3881.00	Education score - diabetes	Diabetes (uncomplicated)	1
43785	C109D00	Non-insulin dependent diabetes mellitus with hypoglyca coma	Diabetes (uncomplicated)	1
57723	8HHy.00	Referral to diabetic register	Diabetes (uncomplicated)	1
94186	9OLF.00	Diabetes structured education programme completed	Diabetes (uncomplicated)	1
102611	66At111	Type 2 diabetic dietary review	Diabetes (uncomplicated)	1
93491	9OLJ.00	DAFNE diabetes structured education programme completed	Diabetes (uncomplicated)	1
29041	66AN.00	Date diabetic treatment start	Diabetes (uncomplicated)	1
106328	9m07.00	Excluded diabetc retinop screen as under care ophthalmolgist	Diabetes (uncomplicated)	1
106061	C10FP11	Type II diabetes mellitus with ketoacidotic coma	Diabetes (uncomplicated)	1
107603	C10P.00	Diabetes mellitus in remission	Diabetes (uncomplicated)	1
1647	C108.00	Insulin dependent diabetes mellitus	Diabetes (uncomplicated)	1
95094	8I81.00	Did not complete diabetes structured education programme	Diabetes (uncomplicated)	1
32739	9N0n.00	Seen in community diabetes specialist clinic	Diabetes (uncomplicated)	1
106953	8IEa.00	Referral to DAFNE diabetes structured educn prog declined	Diabetes (uncomplicated)	1
42505	C101z00	Diabetes mellitus NOS with ketoacidosis	Diabetes (uncomplicated)	1
24458	C109711	Type II diabetes mellitus - poor control	Diabetes (uncomplicated)	1
4513	C109.00	Non-insulin dependent diabetes mellitus	Diabetes (uncomplicated)	1
13069	66A8.00	Has seen dietician - diabetes	Diabetes (uncomplicated)	1
31240	9OL7.00	Diabetes monitor.verbal invite	Diabetes (uncomplicated)	1
12675	66AQ.00	Diabetes: shared care programme	Diabetes (uncomplicated)	1
95992	C108A11	Type I diabetes mellitus without complication	Diabetes (uncomplicated)	1
35383	9OLD.00	Diabetic patient unsuitable for digital retinal photography	Diabetes (uncomplicated)	1
95553	9NiA.00	Did not attend diabetes structured education programme	Diabetes (uncomplicated)	1
6430	9NM0.00	Attending diabetes clinic	Diabetes (uncomplicated)	1
106723	9Oy0200	Diabetic foot screening invitation first letter	Diabetes (uncomplicated)	1
40837	C10EN00	Type 1 diabetes mellitus with ketoacidotic coma	Diabetes (uncomplicated)	1
96506	C10G000	Secondary pancreatic diabetes mellitus without complication	Diabetes (uncomplicated)	1
35321	8H3O.00	Non-urgent diabetic admission	Diabetes (uncomplicated)	1
97824	ZRB6.11	DWBQ - Diabetes wellbeing questionnaire	Diabetes (uncomplicated)	1
106327	9m04.00	Excluded from diabetic retinopathy screening	Diabetes (uncomplicated)	1
47370	8HLE.00	Diabetology D.V. done	Diabetes (uncomplicated)	1
98392	C10C.12	Maturity onset diabetes in youth type 1	Diabetes (uncomplicated)	1
46521	9N2d.00	Seen by diabetologist	Diabetes (uncomplicated)	1
37648	C109J11	Insulin treated non-insulin dependent diabetes mellitus	Diabetes (uncomplicated)	1
46533	13Y1.00	Diabetic association member	Diabetes (uncomplicated)	1
94699	ZRB5.00	Diabetes treatment satisfaction questionnaire	Diabetes (uncomplicated)	1
26855	C108400	Unstable insulin dependent diabetes mellitus	Diabetes (uncomplicated)	1
306131	250 E	HYPOGLYCAEMIA IN DIABETES MELLITUS	Diabetes (uncomplicated)	1
15690	C103.00	Diabetes mellitus with ketoacidotic coma	Diabetes (uncomplicated)	1
107597	9m0D.00	Excluded from diabetic retinopthy screen as learn disability	Diabetes (uncomplicated)	1
50937	8HTe.00	Referral to diabetes preconception counselling clinic	Diabetes (uncomplicated)	1
61557	8HKE.00	Diabetology D.V. requested	Diabetes (uncomplicated)	1
93854	9OLM.00	Diabetes structured education programme declined	Diabetes (uncomplicated)	1
17869	66AL.00	Diabetic-uncooperative patient	Diabetes (uncomplicated)	1
51261	C10E.12	Insulin dependent diabetes mellitus	Diabetes (uncomplicated)	1
38617	C101y00	Other specified diabetes mellitus with ketoacidosis	Diabetes (uncomplicated)	1
608	66A2.00	Follow-up diabetic assessment	Diabetes (uncomplicated)	1
7059	8H2J.00	Admit diabetic emergency	Diabetes (uncomplicated)	1
101455	9OLN.00	Diabetes monitor invitation by SMS (short message service)	Diabetes (uncomplicated)	1
14049	42WZ.00	Hb. A1C - diabetic control NOS	Diabetes (uncomplicated)	1
95813	9N1o.00	Seen in multidisciplinary diabetic clinic	Diabetes (uncomplicated)	1
65062	C103z00	Diabetes mellitus NOS with ketoacidotic coma	Diabetes (uncomplicated)	1
104453	66At011	Type 1 diabetic dietary review	Diabetes (uncomplicated)	1
62209	C10EM11	Type I diabetes mellitus with ketoacidosis	Diabetes (uncomplicated)	1
303250	250 A	SUGAR DIABETES	Diabetes (uncomplicated)	1
30648	9N4p.00	Did not attend diabetic retinopathy clinic	Diabetes (uncomplicated)	1
102768	9NiZ.00	Did not attend diabetes foot screening	Diabetes (uncomplicated)	1
6791	C108800	Insulin dependent diabetes mellitus - poor control	Diabetes (uncomplicated)	1
24363	8A13.00	Diabetic stabilisation	Diabetes (uncomplicated)	1
306134	250 NT	UNSTABLE DIABETIC	Diabetes (uncomplicated)	1
2378	66AJ.00	Diabetic - poor control	Diabetes (uncomplicated)	1
303263	250 JL	KETOSIS DIABETIC	Diabetes (uncomplicated)	1
106352	9m06.00	Excluded from diabetic retinopathy screening as deceased	Diabetes (uncomplicated)	1
95641	8Hj1.00	Family/carer referral to diabetes structured education prog	Diabetes (uncomplicated)	1
51697	C10G.00	Secondary pancreatic diabetes mellitus	Diabetes (uncomplicated)	1
46850	C108811	Type I diabetes mellitus - poor control	Diabetes (uncomplicated)	1
99716	C10EE12	Insulin dependent diabetes mellitus with hypoglycaemic coma	Diabetes (uncomplicated)	1
24423	C108.13	Type I diabetes mellitus	Diabetes (uncomplicated)	1
32619	66Af.00	Patient diabetes education review	Diabetes (uncomplicated)	1
12030	9OL6.00	Diabetes monitoring 3rd letter	Diabetes (uncomplicated)	1
18747	8I6F.00	Diabetic retinopathy screening not indicated	Diabetes (uncomplicated)	1
20696	66AA.11	Injection sites - diabetic	Diabetes (uncomplicated)	1
101834	9h43.00	Excepted from diabetes qual indicators: service unavailable	Diabetes (uncomplicated)	1
22884	C10F.11	Type II diabetes mellitus	Diabetes (uncomplicated)	1
49949	C10E411	Unstable type I diabetes mellitus	Diabetes (uncomplicated)	1
50175	66AW.00	Diabetic foot risk assessment	Diabetes (uncomplicated)	1
93529	9OLK.00	DESMOND diabetes structured education programme completed	Diabetes (uncomplicated)	1
33343	C10y.00	Diabetes mellitus with other specified manifestation	Diabetes (uncomplicated)	1
95994	66Aq.00	Diabetic foot screen	Diabetes (uncomplicated)	1
11041	9h41.00	Excepted from diabetes qual indicators: Patient unsuitable	Diabetes (uncomplicated)	1
108360	C10P000	Type I diabetes mellitus in remission	Diabetes (uncomplicated)	1
237987	250 AT	DIABETIC AMYOTROPHY	Diabetes (uncomplicated)	1
9897	9OL..00	Diabetes monitoring admin.	Diabetes (uncomplicated)	1
39070	C10EE00	Type 1 diabetes mellitus with hypoglycaemic coma	Diabetes (uncomplicated)	1
43951	66AK.00	Diabetic - cooperative patient	Diabetes (uncomplicated)	1
93657	8Hj4.00	Referral to DESMOND diabetes structured education programme	Diabetes (uncomplicated)	1
31241	9OLZ.00	Diabetes monitoring admin.NOS	Diabetes (uncomplicated)	1
11677	8H7r.00	Refer to diabetic foot screener	Diabetes (uncomplicated)	1
19381	8HTk.00	Referral to diabetic eye clinic	Diabetes (uncomplicated)	1
28574	9h4..00	Exception reporting: diabetes quality indicators	Diabetes (uncomplicated)	1
94955	9NiE.00	Did not attend XPERT diabetes structured education programme	Diabetes (uncomplicated)	1
47954	C10F900	Type 2 diabetes mellitus without complication	Diabetes (uncomplicated)	1
303256	250 AN	DIABETES	Diabetes (uncomplicated)	1
16881	ZV65312	[V]Dietary counselling in diabetes mellitus	Diabetes (uncomplicated)	1
56268	C109D11	Type II diabetes mellitus with hypoglycaemic coma	Diabetes (uncomplicated)	1
102767	67IJ100	Pre-conception advice for diabetes mellitus	Diabetes (uncomplicated)	1
93870	8Hj5.00	Referral to XPERT diabetes structured education programme	Diabetes (uncomplicated)	1
10642	ZC2C800	Dietary advice for diabetes mellitus	Diabetes (uncomplicated)	1
105585	8CMW700	Diabetes clinical pathway	Diabetes (uncomplicated)	1
31310	C108900	Insulin dependent diabetes maturity onset	Diabetes (uncomplicated)	1
52237	9360.00	Patient held diabetic record issued	Diabetes (uncomplicated)	1
17886	66AM.00	Diabetic - follow-up default	Diabetes (uncomplicated)	1
16490	66AH.00	Diabetic treatment changed	Diabetes (uncomplicated)	1
22823	66Ab.00	Diabetic foot examination	Diabetes (uncomplicated)	1
101456	8IAs.00	Diabetic dietary review declined	Diabetes (uncomplicated)	1
8842	66A5.00	Diabetic on insulin	Diabetes (uncomplicated)	1
53392	C10F911	Type II diabetes mellitus without complication	Diabetes (uncomplicated)	1
303259	250 DC	DIETARY CONTROL DIABETES	Diabetes (uncomplicated)	1
13070	66A1.00	Initial diabetic assessment	Diabetes (uncomplicated)	1
22487	C10N.00	Secondary diabetes mellitus	Diabetes (uncomplicated)	1
101728	66As.00	Diabetic on subcutaneous treatment	Diabetes (uncomplicated)	1
109521	9m02.00	Eligibility temporarily inactive for diabetic retinop screen	Diabetes (uncomplicated)	1
26603	9OL2.00	Refuses diabetes monitoring	Diabetes (uncomplicated)	1
107824	C10P100	Type II diabetes mellitus in remission	Diabetes (uncomplicated)	1
64668	C10FJ11	Insulin treated Type II diabetes mellitus	Diabetes (uncomplicated)	1
711	C10..00	Diabetes mellitus	Diabetes (uncomplicated)	1
26664	2G5B.00	O/E - Left diabetic foot at risk	Diabetes (uncomplicated)	1
31141	9OL8.00	Diabetes monitor.phone invite	Diabetes (uncomplicated)	1
44312	9M10.00	Informed dissent for diabetes national audit	Diabetes (uncomplicated)	1
107739	679L211	Advice about diabetes and driving	Diabetes (uncomplicated)	1
24490	C100000	Diabetes mellitus, juvenile type, no mention of complication	Diabetes (uncomplicated)	1
98723	C10FD11	Type II diabetes mellitus with hypoglycaemic coma	Diabetes (uncomplicated)	1
97809	8I82.00	Did not complete DAFNE diabetes structured education program	Diabetes (uncomplicated)	1
303252	250 AD	DIABETES MELLITUS INSULIN DEPENDANT	Diabetes (uncomplicated)	1
283822	250 NH	HYPEROSMOLAR DIABETIC STATE	Diabetes (uncomplicated)	1
17859	C109.12	Type 2 diabetes mellitus	Diabetes (uncomplicated)	1
107452	66o..00	Further diabetic monitoring	Diabetes (uncomplicated)	1
18264	C109J12	Insulin treated Type II diabetes mellitus	Diabetes (uncomplicated)	1
11977	ZL62500	Referral to diabetes nurse	Diabetes (uncomplicated)	1
98954	3883.00	Diabetes treatment satisfaction questionnaire	Diabetes (uncomplicated)	1
68546	ZRB4.00	Diabetes clinic satisfaction questionnaire	Diabetes (uncomplicated)	1
56448	C108A00	Insulin-dependent diabetes without complication	Diabetes (uncomplicated)	1
45914	C108812	Type 1 diabetes mellitus - poor control	Diabetes (uncomplicated)	1
19739	68A9.00	Diabetic retinopathy screening offered	Diabetes (uncomplicated)	1
46577	66AX.00	Diabetes: shared care in pregnancy - diabetol and obstet	Diabetes (uncomplicated)	1
104374	67D8.00	Provision of diabetes clinical summary	Diabetes (uncomplicated)	1
28856	8CP2.00	Transition of diabetes care options discussed	Diabetes (uncomplicated)	1
2475	C104.11	Diabetic nephropathy	Diabetes (uncomplicated)	1
21689	13AB.00	Diabetic lipid lowering diet	Diabetes (uncomplicated)	1
57389	93C4.00	Patient consent given for addition to diabetic register	Diabetes (uncomplicated)	1
18505	C108.11	IDDM-Insulin dependent diabetes mellitus	Diabetes (uncomplicated)	1
100033	U60231E	[X] Adverse reaction to insulins and antidiabetic agents NOS	Diabetes (uncomplicated)	1
105740	2G5d.00	O/E - Left diabetic foot at increased risk	Diabetes (uncomplicated)	1
61122	C10H.00	Diabetes mellitus induced by non-steroid drugs	Diabetes (uncomplicated)	1
59991	C10D.11	Maturity onset diabetes in youth type 2	Diabetes (uncomplicated)	1
43857	C10M.00	Lipoatrophic diabetes mellitus	Diabetes (uncomplicated)	1
12455	C10E.11	Type I diabetes mellitus	Diabetes (uncomplicated)	1
18278	C109J00	Insulin treated Type 2 diabetes mellitus	Diabetes (uncomplicated)	1
28769	66AV.00	Diabetic on insulin and oral treatment	Diabetes (uncomplicated)	1
31171	2G5G.00	O/E - Right diabetic foot at high risk	Diabetes (uncomplicated)	1
108634	9NJy.00	In-house diabetic foot screening	Diabetes (uncomplicated)	1
106269	9m0..00	Diabetic retinopathy screening administrative status	Diabetes (uncomplicated)	1
9958	42W..00	Hb. A1C - diabetic control	Diabetes (uncomplicated)	1
100533	66AQ000	Unsuitable for diabetes year of care programme	Diabetes (uncomplicated)	1
63371	C10y100	Diabetes mellitus, adult, + other specified manifestation	Diabetes (uncomplicated)	1
303253	250 AK	MATURITY ONSET DIABETES MELLITUS INSULIN	Diabetes (uncomplicated)	1
8836	66AR.00	Diabetes management plan given	Diabetes (uncomplicated)	1
36633	C109K00	Hyperosmolar non-ketotic state in type 2 diabetes mellitus	Diabetes (uncomplicated)	1
55123	66AO.00	Date diabetic treatment stopp.	Diabetes (uncomplicated)	1
94330	8H4e.00	Referral to diabetes special interest general practitioner	Diabetes (uncomplicated)	1
93631	9OLL.00	XPERT diabetes structured education programme completed	Diabetes (uncomplicated)	1
11094	9NND.00	Under care of diabetic foot screener	Diabetes (uncomplicated)	1
69163	8HTi.00	Referral to multidisciplinary diabetic clinic	Diabetes (uncomplicated)	1
93380	C10N100	Cystic fibrosis related diabetes mellitus	Diabetes (uncomplicated)	1
107793	9Oy0400	Diabetic foot screening invitation third letter	Diabetes (uncomplicated)	1
55431	L180X00	Pre-existing diabetes mellitus, unspecified	Diabetes (uncomplicated)	1
1549	C10E.00	Type 1 diabetes mellitus	Diabetes (uncomplicated)	1
247153	250 G	ULCER DIABETIC	Diabetes (uncomplicated)	1
61071	C109D12	Type 2 diabetes mellitus with hypoglycaemic coma	Diabetes (uncomplicated)	1
6813	1434.00	H/O: diabetes mellitus	Diabetes (uncomplicated)	1
97446	C108912	Type 1 diabetes mellitus maturity onset	Diabetes (uncomplicated)	1
61021	68AB.00	Diabetic digital retinopathy screening offered	Diabetes (uncomplicated)	1
106528	C10FN11	Type II diabetes mellitus with ketoacidosis	Diabetes (uncomplicated)	1
47341	8A12.00	Diabetic crisis monitoring	Diabetes (uncomplicated)	1
13074	13B1.00	Diabetic diet	Diabetes (uncomplicated)	1
14050	42c..00	HbA1 - diabetic control	Diabetes (uncomplicated)	1
50609	L180600	Pre-existing diabetes mellitus, non-insulin-dependent	Diabetes (uncomplicated)	1
42567	C103000	Diabetes mellitus, juvenile type, with ketoacidotic coma	Diabetes (uncomplicated)	1
13057	679L.00	Health education - diabetes	Diabetes (uncomplicated)	1
18824	8I3W.00	Diabetic foot examination declined	Diabetes (uncomplicated)	1
60107	C108411	Unstable type I diabetes mellitus	Diabetes (uncomplicated)	1
108993	661M400	Diabetes self-management plan agreed	Diabetes (uncomplicated)	1
105337	C10E811	Type I diabetes mellitus - poor control	Diabetes (uncomplicated)	1
9145	9N4I.00	DNA - Did not attend diabetic clinic	Diabetes (uncomplicated)	1
54419	918T.00	Diabetes key contact	Diabetes (uncomplicated)	1
25041	ZC2CA00	Dietary advice for type II diabetes	Diabetes (uncomplicated)	1
10692	C10EM00	Type 1 diabetes mellitus with ketoacidosis	Diabetes (uncomplicated)	1
17858	C108.12	Type 1 diabetes mellitus	Diabetes (uncomplicated)	1
40682	C10E900	Type 1 diabetes mellitus maturity onset	Diabetes (uncomplicated)	1
59288	C103y00	Other specified diabetes mellitus with coma	Diabetes (uncomplicated)	1
52212	Cyu2.00	[X]Diabetes mellitus	Diabetes (uncomplicated)	1
8306	8H7f.00	Referral to diabetes nurse	Diabetes (uncomplicated)	1
58133	ZLD7500	Discharge by diabetic liaison nurse	Diabetes (uncomplicated)	1
6125	66AS.00	Diabetic annual review	Diabetes (uncomplicated)	1
18739	J615z12	Cryptogenic cirrhosis of liver	Mild liver disease	1
44791	J661900	Sclerosing cholangitis unspecified	Mild liver disease	1
44676	J615400	Fatty portal cirrhosis	Mild liver disease	1
97670	J661600	Obliterative cholangitis	Mild liver disease	1
58184	J615812	Indian childhood cirrhosis	Mild liver disease	1
53480	J614300	Recurrent hepatitis	Mild liver disease	1
261920	J615B00	Toxic portal cirrhosis	Mild liver disease	1
91591	J616200	Biliary cirrhosis of children	Mild liver disease	1
104892	A70D.00	Hepatitis C genotype 4	Mild liver disease	1
106642	A707300	Chronic viral hepatitis B	Mild liver disease	1
16725	J615.00	Cirrhosis - non alcoholic	Mild liver disease	1
108819	J615711	Congestive cirrhosis	Mild liver disease	1
289372	J615A00	Pipe-stem portal cirrhosis	Mild liver disease	1
9029	J614100	Chronic active hepatitis	Mild liver disease	1
304263	5710MC	MICRONODULAR CIRRHOSIS	Mild liver disease	1
35667	J661800	Secondary sclerosing cholangitis	Mild liver disease	1
33597	J61yz00	Other non-alcoholic chronic liver disease NOS	Mild liver disease	1
16455	J615z00	Non-alcoholic cirrhosis NOS	Mild liver disease	1
11271	65V3.11	Hepatitis notification	Mild liver disease	1
48928	J615H00	Infectious cirrhosis NOS	Mild liver disease	1
47257	J615.11	Portal cirrhosis	Mild liver disease	1
243573	J615F00	Syphilitic portal cirrhosis	Mild liver disease	1
3450	J615300	Diffuse nodular cirrhosis	Mild liver disease	1
27663	J63X.00	Granulomatous hepatitis, not elsewhere classified	Mild liver disease	1
104346	A70C.00	Hepatitis C genotype 3	Mild liver disease	1
107896	AyuB200	[X]Chronic viral hepatitis, unspecified	Mild liver disease	1
899	J633.00	Hepatitis unspecified	Mild liver disease	1
304264	5719CL	CIRRHOSIS	Mild liver disease	1
108343	AyuB100	[X]Other chronic viral hepatitis	Mild liver disease	1
30586	A707200	Chronic viral hepatitis C	Mild liver disease	1
304267	5719HP	LIVER CIRRHOSIS	Mild liver disease	1
73482	J615D00	Bacterial portal cirrhosis	Mild liver disease	1
55454	J615y00	Portal cirrhosis unspecified	Mild liver disease	1
99898	9kR..00	Chronic hepatitis annual review - enhanced services admin	Mild liver disease	1
15678	J661200	Recurrent cholangitis	Mild liver disease	1
100474	J612.12	Laennec's cirrhosis	Mild liver disease	1
26367	A707.00	Chronic viral hepatitis	Mild liver disease	1
5638	J616000	Primary biliary cirrhosis	Mild liver disease	1
50245	Q409100	Congenital hepatitis B infection	Mild liver disease	1
1755	J614200	Chronic aggressive hepatitis	Mild liver disease	1
96664	J615800	Juvenile portal cirrhosis	Mild liver disease	1
41096	A707100	Chronic viral hepatitis B without delta-agent	Mild liver disease	1
304261	5710CA	CIRRHOSIS ALCOHOLIC	Mild liver disease	1
256764	5719CB	SECONDARY BILIARY CIRRHOSIS (LIVER)	Mild liver disease	1
2860	A703.00	Viral (serum) hepatitis B	Mild liver disease	1
15425	J661700	Primary sclerosing cholangitis	Mild liver disease	1
40567	J615600	Capsular portal cirrhosis	Mild liver disease	1
9494	J616.00	Biliary cirrhosis	Mild liver disease	1
25589	C376100	Alpha-1-antitrypsin hepatitis	Mild liver disease	1
289370	J615000	Unilobular portal cirrhosis	Mild liver disease	1
15489	J614z00	Chronic hepatitis NOS	Mild liver disease	1
104686	J632300	Hepatitis in toxoplasmosis	Mild liver disease	1
51530	J661100	Chronic cholangitis	Mild liver disease	1
15855	J600100	Acute hepatitis - noninfective	Mild liver disease	1
109540	J615G00	Zooparasitic portal cirrhosis	Mild liver disease	1
256768	5730CA	HEPATITIS CHRONIC ACTIVE	Mild liver disease	1
64750	J635400	Toxic liver disease with chronic lobular hepatitis	Mild liver disease	1
104225	Q434100	Giant cell hepatitis causing neonatal jaundice	Mild liver disease	1
234552	J615z14	Laennec's cirrhosis, non-alcoholic	Mild liver disease	1
53861	Jyu7700	[X]Granulomatous hepatitis, not elsewhere classified	Mild liver disease	1
58630	J616z00	Biliary cirrhosis NOS	Mild liver disease	1
53704	J600200	Acute yellow atrophy	Mild liver disease	1
66534	J614400	Chronic lobular hepatitis	Mild liver disease	1
53877	J614y00	Chronic hepatitis unspecified	Mild liver disease	1
23578	J614000	Chronic persistent hepatitis	Mild liver disease	1
1638	J615z13	Cirrhosis of liver NOS	Mild liver disease	1
7602	J617000	Chronic alcoholic hepatitis	Mild liver disease	1
4743	J612.00	Alcoholic cirrhosis of liver	Mild liver disease	1
104579	A70G.00	Acute hepatitis C	Mild liver disease	1
44120	J635600	Toxic liver disease with fibrosis and cirrhosis of liver	Mild liver disease	1
32277	A707X00	Chronic viral hepatitis, unspecified	Mild liver disease	1
68376	J612.11	Florid cirrhosis	Mild liver disease	1
3216	J611.00	Acute alcoholic hepatitis	Mild liver disease	1
100253	J615C00	Xanthomatous portal cirrhosis	Mild liver disease	1
1754	J614.00	Chronic hepatitis	Mild liver disease	1
7943	J617.00	Alcoholic hepatitis	Mild liver disease	1
63456	J632200	Hepatitis in secondary syphilis	Mild liver disease	1
303004	070 G	HEPATITIS CHRONIC AGGRESSIVE	Mild liver disease	1
304268	5719PB	PRIMARY BILIARY CIRRHOSIS (LIVER)	Mild liver disease	1
17219	J635300	Toxic liver disease with chronic persistent hepatitis	Mild liver disease	1
7957	J614111	Autoimmune chronic active hepatitis	Mild liver disease	1
22168	J601100	Subacute hepatitis - noninfective	Mild liver disease	1
28798	J63y100	Nonspecific reactive hepatitis	Mild liver disease	1
98148	J61y800	Nonalcoholic steatohepatitis	Mild liver disease	1
66185	AD05.00	Toxoplasma hepatitis	Mild liver disease	1
42843	J61y.00	Other non-alcoholic chronic liver disease	Mild liver disease	1
284231	5719MA	MACRONODULAR CIRRHOSIS	Mild liver disease	1
6863	J61..00	Cirrhosis and chronic liver disease	Mild liver disease	1
19512	C310400	Glycogenosis with hepatic cirrhosis	Mild liver disease	1
1467	J632000	Hepatitis in malaria	Mild liver disease	1
6015	Jyu7100	[X]Other and unspecified cirrhosis of liver	Mild liver disease	1
24813	A707000	Chronic viral hepatitis B with delta-agent	Mild liver disease	1
234550	J615111	Postnecrotic cirrhosis of liver	Mild liver disease	1
18652	J63B.00	Autoimmune hepatitis	Mild liver disease	1
2834	A705000	Viral hepatitis C without mention of hepatic coma	Mild liver disease	1
19418	A705400	Hepatitis non A non B	Mild liver disease	1
101954	AyuJ900	[X]Sequelae of viral hepatitis	Mild liver disease	1
10539	J61z.00	Chronic liver disease NOS	Mild liver disease	1
22841	J615z11	Macronodular cirrhosis of liver	Mild liver disease	1
69313	J601200	Subacute yellow atrophy	Mild liver disease	1
220339	5719CH	HEPATITIS CHRONIC	Mild liver disease	1
15424	J616100	Secondary biliary cirrhosis	Mild liver disease	1
8206	C350012	Pigmentary cirrhosis of liver	Mild liver disease	1
2413	A70z000	Hepatitis C	Mild liver disease	1
39351	J635500	Toxic liver disease with chronic active hepatitis	Mild liver disease	1
15562	J633000	Toxic hepatitis	Mild liver disease	1
69204	J615100	Multilobular portal cirrhosis	Mild liver disease	1
105664	A70B.00	Hepatitis C genotype 2	Mild liver disease	1
40963	J61y300	Portal fibrosis without cirrhosis	Mild liver disease	1
104341	A70A.00	Hepatitis C genotype 1	Mild liver disease	1
92909	J615500	Hypertrophic portal cirrhosis	Mild liver disease	1
33650	7929100	Percut transluminal coronary thrombolysis with streptokinase	Myocardial infarction	1
32272	G38..00	Postoperative myocardial infarction	Myocardial infarction	1
17872	G301100	Acute anteroseptal infarction	Myocardial infarction	1
13571	G30..16	Thrombosis - coronary	Myocardial infarction	1
9507	G307000	Acute non-Q wave infarction	Myocardial infarction	1
55137	G311011	MI - myocardial infarction aborted	Myocardial infarction	1
72562	G353.00	Subsequent myocardial infarction of other sites	Myocardial infarction	1
46166	G35X.00	Subsequent myocardial infarction of unspecified site	Myocardial infarction	1
40399	14A4.00	H/O: myocardial infarct >60	Myocardial infarction	1
5387	G301.00	Other specified anterior myocardial infarction	Myocardial infarction	1
50372	14AH.00	H/O: Myocardial infarction in last year	Myocardial infarction	1
41835	G384.00	Postoperative subendocardial myocardial infarction	Myocardial infarction	1
3704	G307.00	Acute subendocardial infarction	Myocardial infarction	1
23892	G304.00	Posterior myocardial infarction NOS	Myocardial infarction	1
96838	Gyu3400	[X]Acute transmural myocardial infarction of unspecif site	Myocardial infarction	1
1204	G30..14	Heart attack	Myocardial infarction	1
40996	7929111	Percut translum coronary thrombolytic therapy- streptokinase	Myocardial infarction	1
4017	G32..00	Old myocardial infarction	Myocardial infarction	1
14898	G305.00	Lateral myocardial infarction NOS	Myocardial infarction	1
16408	G32..11	Healed myocardial infarction	Myocardial infarction	1
18842	G35..00	Subsequent myocardial infarction	Myocardial infarction	1
1678	G308.00	Inferior myocardial infarction NOS	Myocardial infarction	1
46112	G380.00	Postoperative transmural myocardial infarction anterior wall	Myocardial infarction	1
61670	889A.00	Diab mellit insulin-glucose infus acute myocardial infarct	Myocardial infarction	1
1677	G30..15	MI - acute myocardial infarction	Myocardial infarction	1
241	G30..00	Acute myocardial infarction	Myocardial infarction	1
61072	G311000	Myocardial infarction aborted	Myocardial infarction	1
34803	G30y.00	Other acute myocardial infarction	Myocardial infarction	1
2491	G30..12	Coronary thrombosis	Myocardial infarction	1
38609	G351.00	Subsequent myocardial infarction of inferior wall	Myocardial infarction	1
109035	Gyu3500	[X]Subsequent myocardial infarction of other sites	Myocardial infarction	1
10562	G307100	Acute non-ST segment elevation myocardial infarction	Myocardial infarction	1
46276	G381.00	Postoperative transmural myocardial infarction inferior wall	Myocardial infarction	1
59032	323Z.00	ECG: myocardial infarct NOS	Myocardial infarction	1
303771	4109TC	THROMBOSIS CORONARY	Myocardial infarction	1
29643	G303.00	Acute inferoposterior infarction	Myocardial infarction	1
63467	G306.00	True posterior myocardial infarction	Myocardial infarction	1
45809	G350.00	Subsequent myocardial infarction of anterior wall	Myocardial infarction	1
35674	14A3.00	H/O: myocardial infarct <60	Myocardial infarction	1
36423	G36..00	Certain current complication follow acute myocardial infarct	Myocardial infarction	1
46017	G30yz00	Other acute myocardial infarction NOS	Myocardial infarction	1
39904	3232.00	ECG: old myocardial infarction	Myocardial infarction	1
8935	G302.00	Acute inferolateral infarction	Myocardial infarction	1
29421	G344.00	Silent myocardial ischaemia	Myocardial infarction	1
30421	G30..13	Cardiac rupture following myocardial infarction (MI)	Myocardial infarction	1
306424	4109NC	CORONARY INFARCTION	Myocardial infarction	1
12139	G300.00	Acute anterolateral infarction	Myocardial infarction	1
306459	429 AH	HEART ATTACK	Myocardial infarction	1
14897	G301z00	Anterior myocardial infarction NOS	Myocardial infarction	1
7783	323..00	ECG: myocardial infarction	Myocardial infarction	1
14658	G30z.00	Acute myocardial infarction NOS	Myocardial infarction	1
32854	G30B.00	Acute posterolateral myocardial infarction	Myocardial infarction	1
17689	G30..17	Silent myocardial infarction	Myocardial infarction	1
23579	G310.00	Postmyocardial infarction syndrome	Myocardial infarction	1
99991	Gyu3600	[X]Subsequent myocardial infarction of unspecified site	Myocardial infarction	1
12229	G30X000	Acute ST segment elevation myocardial infarction	Myocardial infarction	1
17464	G32..12	Personal history of myocardial infarction	Myocardial infarction	1
68748	G38z.00	Postoperative myocardial infarction, unspecified	Myocardial infarction	1
106812	G383.00	Postoperative transmural myocardial infarction unspec site	Myocardial infarction	1
100139	14AT.00	History of myocardial infarction	Myocardial infarction	1
29758	G30X.00	Acute transmural myocardial infarction of unspecif site	Myocardial infarction	1
71150	J12y000	Unspecified duodenal ulcer without mention of complication	Peptic ulcer disease	1
2814	J12y100	Unspecified duodenal ulcer with haemorrhage	Peptic ulcer disease	1
11104	J111211	Perforated chronic gastric ulcer	Peptic ulcer disease	1
63582	J111100	Chronic gastric ulcer with haemorrhage	Peptic ulcer disease	1
29317	J124.00	Recurrent duodenal ulcer	Peptic ulcer disease	1
15821	J13..11	Stress ulcer NOS	Peptic ulcer disease	1
18001	J120100	Acute duodenal ulcer with haemorrhage	Peptic ulcer disease	1
67082	J13y000	Unspecified peptic ulcer without mention of complication	Peptic ulcer disease	1
44309	J111z00	Chronic gastric ulcer NOS	Peptic ulcer disease	1
52138	J121y00	Chronic duodenal ulcer unspecified	Peptic ulcer disease	1
40489	ZV12712	[V]Personal history of duodenal ulcer	Peptic ulcer disease	1
32856	J130.00	Acute peptic ulcer	Peptic ulcer disease	1
220301	5340GJ	ULCER GASTROJEJUNAL PERFORATED	Peptic ulcer disease	1
45981	761D500	Endoscopic injection haemostasis of duodenal ulcer	Peptic ulcer disease	1
293303	5320PT	ULCER PEPTIC DUODENUM PERFORATED	Peptic ulcer disease	1
55933	7627z00	Operation on duodenal ulcer NOS	Peptic ulcer disease	1
2877	J11z.11	Gastric erosions	Peptic ulcer disease	1
216247	J13yy00	Unspec peptic ulcer; unspec haemorrhage and/or perforation	Peptic ulcer disease	1
92695	7612111	Balfour excision of gastric ulcer	Peptic ulcer disease	1
53669	J12y.00	Unspecified duodenal ulcer	Peptic ulcer disease	1
53822	J120y00	Acute duodenal ulcer unspecified	Peptic ulcer disease	1
284188	5349GJ	ULCER GASTROJEJUNAL	Peptic ulcer disease	1
69663	J131z00	Chronic peptic ulcer NOS	Peptic ulcer disease	1
304150	5319PP	ULCER PREPYLORIC	Peptic ulcer disease	1
211220	5349MR	ULCER MARGINAL	Peptic ulcer disease	1
15979	J14y200	Unspecified gastrojejunal ulcer with perforation	Peptic ulcer disease	1
89234	J125.00	Anti-platelet induced duodenal ulcer	Peptic ulcer disease	1
670	J13..00	Peptic ulcer - (PU) site unspecified	Peptic ulcer disease	1
3462	J123.00	Duodenal erosion	Peptic ulcer disease	1
70005	761J111	Suture of ulcer of stomach NEC	Peptic ulcer disease	1
52313	J131400	Chronic peptic ulcer with obstruction	Peptic ulcer disease	1
48946	J111000	Chronic gastric ulcer without mention of complication	Peptic ulcer disease	1
271142	J140400	Acute gastrojejunal ulcer with obstruction	Peptic ulcer disease	1
293299	5310	ULCER GASTRIC PERFORATED	Peptic ulcer disease	1
51406	J121z00	Chronic duodenal ulcer NOS	Peptic ulcer disease	1
67356	J111400	Chronic gastric ulcer with obstruction	Peptic ulcer disease	1
53081	J11y.00	Unspecified gastric ulcer	Peptic ulcer disease	1
99430	J131000	Chronic peptic ulcer without mention of complication	Peptic ulcer disease	1
42274	J140z00	Acute gastrojejunal ulcer NOS	Peptic ulcer disease	1
109546	J110400	Acute gastric ulcer with obstruction	Peptic ulcer disease	1
36461	J11y200	Unspecified gastric ulcer with perforation	Peptic ulcer disease	1
33914	761Jz00	Operation on gastric ulcer NOS	Peptic ulcer disease	1
96090	J141.00	Chronic gastrojejunal ulcer	Peptic ulcer disease	1
64165	J110000	Acute gastric ulcer without mention of complication	Peptic ulcer disease	1
211219	5310PT	ULCER PEPTIC STOMACH PERFORATED	Peptic ulcer disease	1
48730	J120300	Acute duodenal ulcer with haemorrhage and perforation	Peptic ulcer disease	1
6865	761J.11	Stomach ulcer operations	Peptic ulcer disease	1
93436	J12y300	Unspecified duodenal ulcer with haemorrhage and perforation	Peptic ulcer disease	1
29771	J11z.00	Gastric ulcer NOS	Peptic ulcer disease	1
96628	J140100	Acute gastrojejunal ulcer with haemorrhage	Peptic ulcer disease	1
304155	5339	ULCER PEPTIC	Peptic ulcer disease	1
53797	J120z00	Acute duodenal ulcer NOS	Peptic ulcer disease	1
40997	J131.00	Chronic peptic ulcer	Peptic ulcer disease	1
63482	J14y.00	Unspecified gastrojejunal ulcer	Peptic ulcer disease	1
65737	J12yz00	Unspecified duodenal ulcer NOS	Peptic ulcer disease	1
44637	J130100	Acute peptic ulcer with haemorrhage	Peptic ulcer disease	1
14671	J110200	Acute gastric ulcer with perforation	Peptic ulcer disease	1
24021	J102000	Peptic ulcer of oesophagus	Peptic ulcer disease	1
37643	J121200	Chronic duodenal ulcer with perforation	Peptic ulcer disease	1
20677	761J000	Closure of perforated gastric ulcer	Peptic ulcer disease	1
73697	J11y400	Unspecified gastric ulcer with obstruction	Peptic ulcer disease	1
261857	J14y400	Unspecified gastrojejunal ulcer with obstruction	Peptic ulcer disease	1
266682	K424	EXCISION PEPTIC ULCER	Peptic ulcer disease	1
30054	J110100	Acute gastric ulcer with haemorrhage	Peptic ulcer disease	1
44284	J11yz00	Unspecified gastric ulcer NOS	Peptic ulcer disease	1
71881	J121300	Chronic duodenal ulcer with haemorrhage and perforation	Peptic ulcer disease	1
2812	14C1.00	H/O: peptic ulcer	Peptic ulcer disease	1
15403	J14z.00	Gastrojejunal ulcer NOS	Peptic ulcer disease	1
26261	ZV12711	[V]Personal history of peptic ulcer	Peptic ulcer disease	1
85989	J126.00	Non steroidal anti inflammatory drug induced duodenal ulcer	Peptic ulcer disease	1
73338	J11y000	Unspecified gastric ulcer without mention of complication	Peptic ulcer disease	1
57958	J11y100	Unspecified gastric ulcer with haemorrhage	Peptic ulcer disease	1
294055	K4271	REPAIR PERFORATED GASTRIC ULCER	Peptic ulcer disease	1
275078	5330	ULCER PEPTIC PERFORATED	Peptic ulcer disease	1
37268	7627100	Suture of duodenal ulcer not elsewhere classified	Peptic ulcer disease	1
23082	J14..00	Gastrojejunal ulcer (GJU)	Peptic ulcer disease	1
55350	7627200	Oversew of blood vessel of duodenal ulcer	Peptic ulcer disease	1
102177	J140200	Acute gastrojejunal ulcer with perforation	Peptic ulcer disease	1
1295	J14..15	Stomal ulcer	Peptic ulcer disease	1
18625	J121111	Bleeding chronic duodenal ulcer	Peptic ulcer disease	1
18324	J120200	Acute duodenal ulcer with perforation	Peptic ulcer disease	1
18654	J111.00	Chronic gastric ulcer	Peptic ulcer disease	1
53336	J111200	Chronic gastric ulcer with perforation	Peptic ulcer disease	1
9981	J14..13	Jejunal ulcer	Peptic ulcer disease	1
73417	J120400	Acute duodenal ulcer with obstruction	Peptic ulcer disease	1
63718	761D600	Endoscopic injection haemostasis of gastric ulcer	Peptic ulcer disease	1
261851	J130400	Acute peptic ulcer with obstruction	Peptic ulcer disease	1
37620	J131200	Chronic peptic ulcer with perforation	Peptic ulcer disease	1
23087	J121211	Perforated chronic duodenal ulcer	Peptic ulcer disease	1
94104	761Jy00	Other specified operation on gastric ulcer	Peptic ulcer disease	1
276181	1956	Peptic ulcer symptoms	Peptic ulcer disease	1
252638	J141300	Chronic gastrojejunal ulcer with haemorrhage and perforation	Peptic ulcer disease	1
89023	J113.00	Non steroidal anti inflammatory drug induced gastric ulcer	Peptic ulcer disease	1
225352	J140000	Acute gastrojejunal ulcer without mention of complication	Peptic ulcer disease	1
50497	J13y.00	Unspecified peptic ulcer	Peptic ulcer disease	1
70390	J131y00	Chronic peptic ulcer unspecified	Peptic ulcer disease	1
50048	J130z00	Acute peptic ulcer NOS	Peptic ulcer disease	1
5928	7627.00	Operations on duodenal ulcer	Peptic ulcer disease	1
53126	J131100	Chronic peptic ulcer with haemorrhage	Peptic ulcer disease	1
280183	J141100	Chronic gastrojejunal ulcer with haemorrhage	Peptic ulcer disease	1
52323	J11z.12	Multiple gastric ulcers	Peptic ulcer disease	1
304154	5329	ULCER DUODENUM	Peptic ulcer disease	1
24040	J110.00	Acute gastric ulcer	Peptic ulcer disease	1
271144	J14yy00	Unspec gastrojejunal ulcer; unspec haemorrhage/perforation	Peptic ulcer disease	1
64014	761J100	Closure of gastric ulcer NEC	Peptic ulcer disease	1
306633	5319PT	ULCER PEPTIC STOMACH	Peptic ulcer disease	1
56005	7627y00	Other specified operation on duodenal ulcer	Peptic ulcer disease	1
33438	J121000	Chronic duodenal ulcer without mention of complication	Peptic ulcer disease	1
64556	J111y00	Chronic gastric ulcer unspecified	Peptic ulcer disease	1
28366	J12yy00	Unspec duodenal ulcer; unspec haemorrhage and/or perforation	Peptic ulcer disease	1
94397	J11yy00	Unspec gastric ulcer; unspec haemorrhage and/or perforation	Peptic ulcer disease	1
48951	J121100	Chronic duodenal ulcer with haemorrhage	Peptic ulcer disease	1
352	J12..00	Duodenal ulcer - (DU)	Peptic ulcer disease	1
11124	J110111	Bleeding acute gastric ulcer	Peptic ulcer disease	1
60249	J13yz00	Unspecified peptic ulcer NOS	Peptic ulcer disease	1
71904	J12y400	Unspecified duodenal ulcer with obstruction	Peptic ulcer disease	1
67711	J130y00	Acute peptic ulcer unspecified	Peptic ulcer disease	1
216250	J141200	Chronic gastrojejunal ulcer with perforation	Peptic ulcer disease	1
220300	5329PT	ULCER PEPTIC DUODENUM	Peptic ulcer disease	1
71897	J111300	Chronic gastric ulcer with haemorrhage and perforation	Peptic ulcer disease	1
99670	J13y400	Unspecified peptic ulcer with obstruction	Peptic ulcer disease	1
289304	J141z00	Chronic gastrojejunal ulcer NOS	Peptic ulcer disease	1
18027	J120.00	Acute duodenal ulcer	Peptic ulcer disease	1
44324	J110z00	Acute gastric ulcer NOS	Peptic ulcer disease	1
5521	J130200	Acute peptic ulcer with perforation	Peptic ulcer disease	1
71403	J110300	Acute gastric ulcer with haemorrhage and perforation	Peptic ulcer disease	1
234467	J11y300	Unspecified gastric ulcer with haemorrhage and perforation	Peptic ulcer disease	1
66092	J14yz00	Unspecified gastrojejunal ulcer NOS	Peptic ulcer disease	1
304156	5339DB	DUODENAL ULCER BLEEDING	Peptic ulcer disease	1
265921	5310TM	ULCER STOMACH PERFORATED	Peptic ulcer disease	1
22918	J122.00	Duodenal ulcer disease	Peptic ulcer disease	1
289303	J141400	Chronic gastrojejunal ulcer with obstruction	Peptic ulcer disease	1
6321	14C1.11	H/O: duodenal ulcer	Peptic ulcer disease	1
19928	J13z.00	Peptic ulcer NOS	Peptic ulcer disease	1
68661	J130000	Acute peptic ulcer without mention of complication	Peptic ulcer disease	1
23688	761J.00	Operations on gastric ulcer	Peptic ulcer disease	1
304152	5320	ULCER DUODENUM PERFORATED	Peptic ulcer disease	1
243494	J131300	Chronic peptic ulcer with haemorrhage and perforation	Peptic ulcer disease	1
70456	J13y100	Unspecified peptic ulcer with haemorrhage	Peptic ulcer disease	1
41271	ZV12C00	[V] Personal history of gastric ulcer	Peptic ulcer disease	1
295725	7627	Operations on duodenal ulcer	Peptic ulcer disease	1
275077	5329BD	ULCER DUODENAL RECURRANCE	Peptic ulcer disease	1
64710	7612500	Resection of gastric ulcer by cautery	Peptic ulcer disease	1
3101	J11..12	Pyloric ulcer	Peptic ulcer disease	1
45304	J130300	Acute peptic ulcer with haemorrhage and perforation	Peptic ulcer disease	1
298585	J141000	Chronic gastrojejunal ulcer without mention of complication	Peptic ulcer disease	1
298586	J141y00	Chronic gastrojejunal ulcer unspecified	Peptic ulcer disease	1
7108	14C1.12	H/O: gastric ulcer	Peptic ulcer disease	1
64913	J14..12	Gastrocolic ulcer	Peptic ulcer disease	1
657	J12y200	Unspecified duodenal ulcer with perforation	Peptic ulcer disease	1
243495	J140y00	Acute gastrojejunal ulcer unspecified	Peptic ulcer disease	1
106330	J140300	Acute gastrojejunal ulcer with haemorrhage and perforation	Peptic ulcer disease	1
298587	J14y000	Unspecified gastrojejunal ulcer without mention complication	Peptic ulcer disease	1
18319	J17y800	Healed gastric ulcer leaving a scar	Peptic ulcer disease	1
89227	J112z00	Anti-platelet induced gastric ulcer NOS	Peptic ulcer disease	1
63001	J112.00	Anti-platelet induced gastric ulcer	Peptic ulcer disease	1
45184	J140.00	Acute gastrojejunal ulcer	Peptic ulcer disease	1
24342	J110y00	Acute gastric ulcer unspecified	Peptic ulcer disease	1
44073	J121400	Chronic duodenal ulcer with obstruction	Peptic ulcer disease	1
225353	J14y300	Unspec gastrojejunal ulcer with haemorrhage and perforation	Peptic ulcer disease	1
239016	K458 PT	REPAIR PERFORATED PEPTIC ULCER	Peptic ulcer disease	1
44335	J120000	Acute duodenal ulcer without mention of complication	Peptic ulcer disease	1
15175	J12z.00	Duodenal ulcer NOS	Peptic ulcer disease	1
64111	J13y200	Unspecified peptic ulcer with perforation	Peptic ulcer disease	1
96622	J13y300	Unspecified peptic ulcer with haemorrhage and perforation	Peptic ulcer disease	1
1262	J11..00	Gastric ulcer - (GU)	Peptic ulcer disease	1
60346	J14y100	Unspecified gastrojejunal ulcer with haemorrhage	Peptic ulcer disease	1
4741	7627000	Closure of perforated duodenal ulcer	Peptic ulcer disease	1
9853	J121.00	Chronic duodenal ulcer	Peptic ulcer disease	1
6333	J11..11	Prepyloric ulcer	Peptic ulcer disease	1
306634	5319TM	ULCER STOMACH	Peptic ulcer disease	1
36583	J111111	Bleeding chronic gastric ulcer	Peptic ulcer disease	1
67026	G723200	Aneurysm of anterior tibial artery	Peripheral vascular disease	1
45645	G741.00	Embolism and thrombosis of the thoracic aorta	Peripheral vascular disease	1
54192	7A13400	Emerg replace aneurysm abdom aorta by anast aorta/aorta NEC	Peripheral vascular disease	1
65692	7A47y00	Other emergency bypass of femoral or popliteal artery OS	Peripheral vascular disease	1
6827	G73..13	Peripheral ischaemia	Peripheral vascular disease	1
99532	G742800	Embolism and thrombosis of the posterior tibial artery	Peripheral vascular disease	1
17767	G713.00	Abdominal aortic aneurysm which has ruptured	Peripheral vascular disease	1
93794	7A26D00	Reconstruction of subclavian artery with vein graft	Peripheral vascular disease	1
67087	G341100	Other cardiac wall aneurysm	Peripheral vascular disease	1
57135	G72y900	Aneurysm of inferior mesenteric artery	Peripheral vascular disease	1
30495	G742300	Embolism and thrombosis of an arm artery NOS	Peripheral vascular disease	1
3530	G73z.00	Peripheral vascular disease NOS	Peripheral vascular disease	1
26232	7A14411	Tube graft of Abdominal aortic aneurysm	Peripheral vascular disease	1
91887	7A5By00	Other specified other transluminal embolisation of aneurysm	Peripheral vascular disease	1
92925	7A11211	Y graft of abdominal Aortic aneurysm (emergency)	Peripheral vascular disease	1
27389	G72yA00	Aneurysm of hepatic artery	Peripheral vascular disease	1
35529	G72y400	Aneurysm of subclavian artery	Peripheral vascular disease	1
99727	7A40A00	Replace aneurysm iliac art by aorta/ext iliac art anast NEC	Peripheral vascular disease	1
4539	G742500	Embolism and thrombosis of the popliteal artery	Peripheral vascular disease	1
97606	7A47.15	Other emergency bypass of superficial femoral artery	Peripheral vascular disease	1
100195	7A1B600	Endovascular stenting for aortic aneurysm of bifurcation NEC	Peripheral vascular disease	1
39776	7A47.14	Other emergency bypass of popliteal artery	Peripheral vascular disease	1
22781	G421.00	Aneurysm of pulmonary artery	Peripheral vascular disease	1
66316	7A17100	Revision of prosthesis of bifurcation of aorta	Peripheral vascular disease	1
48755	7A12000	Emerg bypass bifurc aorta by anast aorta to femoral artery	Peripheral vascular disease	1
96472	7A46000	Replace aneurysm fem art by fem/pop art anastom c prosth NEC	Peripheral vascular disease	1
2760	G73zz00	Peripheral vascular disease NOS	Peripheral vascular disease	1
105317	G734.00	Peripheral arterial disease	Peripheral vascular disease	1
16034	G716.00	Aortic aneurysm without mention of rupture NOS	Peripheral vascular disease	1
66761	7A11z00	Replacement of aneurysmal bifurcation of aorta NOS	Peripheral vascular disease	1
211121	4459FT	GANGRENE FOOT	Peripheral vascular disease	1
18060	7A48.14	Other bypass of femoral artery	Peripheral vascular disease	1
100036	7A41D00	Bypass iliac artery by iliac/iliac artery anastomosis NEC	Peripheral vascular disease	1
44528	SP12z00	Peripheral vascular complications of care NOS	Peripheral vascular disease	1
27580	7A48000	Bypass femoral artery by fem/pop art anast c prosthesis NEC	Peripheral vascular disease	1
1517	G73z000	Intermittent claudication	Peripheral vascular disease	1
83577	7A1C000	Endovas ins stent graft for infrarenal abdom aortic aneurysm	Peripheral vascular disease	1
101195	G714300	Aneurysm of suprarenal aorta	Peripheral vascular disease	1
93060	7A13100	Emerg replace aneurysm thor aorta by anastom aorta to aorta	Peripheral vascular disease	1
60370	7A28C00	Percutaneous transluminal angioplasty of axillary artery	Peripheral vascular disease	1
19996	7A14400	Replace aneurysm abdominal aorta by anast aorta to aorta NEC	Peripheral vascular disease	1
106660	9m11.00	Peripheral vascular disease monitoring second letter	Peripheral vascular disease	1
96654	7A11000	Emerg repl aneurysm bifurc aorta by anast aorta to fem art	Peripheral vascular disease	1
104815	7A15z00	Other emergency bypass of segment of aorta NOS	Peripheral vascular disease	1
64798	7A12z00	Other bypass of bifurcation of aorta NOS	Peripheral vascular disease	1
21927	7A41.00	Other bypass of iliac artery	Peripheral vascular disease	1
24692	7A48.00	Other bypass of femoral artery or popliteal artery	Peripheral vascular disease	1
39877	7A48400	Bypass femoral artery by fem/tib art anast c prosthesis NEC	Peripheral vascular disease	1
25438	G720100	Aneurysm of radial artery	Peripheral vascular disease	1
89456	7A5B.00	Other transluminal embolisation of aneurysm	Peripheral vascular disease	1
101797	7A5Az00	Transluminal stent assisted coil embolisation aneurysm NOS	Peripheral vascular disease	1
53580	7A43.11	Other open operations on common iliac artery	Peripheral vascular disease	1
93083	7A5A.00	Transluminal stent assisted coil embolisation of aneurysm	Peripheral vascular disease	1
105917	G727.00	Dissection of iliac artery	Peripheral vascular disease	1
101866	G73z012	Vascular claudication	Peripheral vascular disease	1
53675	7A48A00	Bypass femoral artery by fem/peron a anast c vein graft NEC	Peripheral vascular disease	1
18499	662U.00	Peripheral vascular disease monitoring	Peripheral vascular disease	1
3589	7A53400	Operation on aneurysm of artery NEC	Peripheral vascular disease	1
226622	R054z00	[D]Gangrene NOS	Peripheral vascular disease	1
28062	G743.00	Embolism and thrombosis of other and unspec parts aorta	Peripheral vascular disease	1
45308	7A27C00	Operation on aneurysm of subclavian artery	Peripheral vascular disease	1
37639	7A16.00	Other bypass of segment of aorta	Peripheral vascular disease	1
36145	7A21400	Operation on aneurysm of carotid artery	Peripheral vascular disease	1
59492	G720.00	Aneurysm of artery of arm	Peripheral vascular disease	1
69232	G742600	Embolism and thrombosis of the anterior tibial artery	Peripheral vascular disease	1
41597	G74yz00	Embolism and thrombosis of other arteries NOS	Peripheral vascular disease	1
41171	G72y.00	Aneurysm of other artery	Peripheral vascular disease	1
16521	G710.00	Dissecting aortic aneurysm	Peripheral vascular disease	1
109431	7A40200	Emerg replace aneurysmal iliac artery by fem/fem art anast	Peripheral vascular disease	1
83527	7A1B300	Endovascular stenting of aortic dissection in any position	Peripheral vascular disease	1
72062	G723400	Aneurysm of posterior tibial artery	Peripheral vascular disease	1
47618	7A27E00	Operation on aneurysm of brachial artery	Peripheral vascular disease	1
24097	7A48300	Bypass popliteal artery by pop/pop a anast c vein graft NEC	Peripheral vascular disease	1
2761	7A12100	Bypass bifurc aorta by anastom aorta to femoral artery NEC	Peripheral vascular disease	1
16366	G723100	Aneurysm of popliteal artery	Peripheral vascular disease	1
62301	7A11y00	Replacement of aneurysmal bifurcation of aorta OS	Peripheral vascular disease	1
34638	G731.00	Thromboangiitis obliterans	Peripheral vascular disease	1
36390	G72y200	Aneurysm of internal carotid artery	Peripheral vascular disease	1
59187	7A44.11	Transluminal operations on common iliac artery	Peripheral vascular disease	1
69922	7A11200	Emerg repl aneurysm bifurc aorta by anast aorta to iliac a	Peripheral vascular disease	1
47665	G74y800	Embolism and thrombosis of the coeliac artery	Peripheral vascular disease	1
51634	R054000	[D]Gangrene, spreading cutaneous	Peripheral vascular disease	1
16284	G701.00	Renal artery atherosclerosis	Peripheral vascular disease	1
303862	4439A	INTERMITTENT CLAUDICATION	Peripheral vascular disease	1
104957	G72A.00	Dissection of other specified arteries	Peripheral vascular disease	1
3588	G72z.00	Aneurysm NOS	Peripheral vascular disease	1
46125	7A45.14	Emergency replacement of aneurysmal popliteal artery	Peripheral vascular disease	1
22880	7A35100	Percutaneous transluminal angioplasty sup mesenteric art NEC	Peripheral vascular disease	1
103347	7A40.11	Replacement of aneurysmal iliac artery by anastomosis	Peripheral vascular disease	1
70446	7A1B000	Endovascular stenting infrarenal abdominal aortic aneurysm	Peripheral vascular disease	1
66437	7A43011	Repair of common iliac artery NEC	Peripheral vascular disease	1
64961	7A14000	Replace aneurysm ascend aorta by anast of aorta/aorta NEC	Peripheral vascular disease	1
106855	9m12.00	Peripheral vascular disease monitoring third letter	Peripheral vascular disease	1
28109	G714100	Inflammatory abdominal aortic aneurysm	Peripheral vascular disease	1
94155	7A58z00	Transluminal coil embolisation of aneurysm NOS	Peripheral vascular disease	1
45521	G714000	Juxtarenal aortic aneurysm	Peripheral vascular disease	1
50260	7A23z00	Operation on cerebral artery/ circle of Willis aneurysm NOS	Peripheral vascular disease	1
23352	7A10100	Bypass aorta by anastomosis axillary to femoral artery NEC	Peripheral vascular disease	1
42640	7A48y00	Other bypass of femoral artery or popliteal artery OS	Peripheral vascular disease	1
234295	G731100	Presenile gangrene	Peripheral vascular disease	1
23532	G712.00	Thoracic aortic aneurysm without mention of rupture	Peripheral vascular disease	1
103731	7A46.15	Other replacement of aneurysmal superficial femoral artery	Peripheral vascular disease	1
95381	Gyu7300	[X]Aneurysm of other specified arteries	Peripheral vascular disease	1
63280	7A42.11	Reconstruction of common iliac artery	Peripheral vascular disease	1
5702	G73..11	Peripheral ischaemic vascular disease	Peripheral vascular disease	1
33430	7A19400	Operation on aneurysm of aorta NEC	Peripheral vascular disease	1
51061	7A1B200	Endovascular stenting of thoracic aortic aneurysm	Peripheral vascular disease	1
101835	7A15y00	Other specified other emergency bypass of segment of aorta	Peripheral vascular disease	1
43001	9N4h.00	DNA - Did not attend peripheral vascular disease clinic	Peripheral vascular disease	1
41220	7A35300	Percutaneous transluminal angioplasty suprarenal artery NEC	Peripheral vascular disease	1
48700	7A48700	Bypass popliteal artery by pop/tib a anast c vein graft NEC	Peripheral vascular disease	1
104467	585I000	Abdominal aortic aneurysm screen ultrasound scan abnormal	Peripheral vascular disease	1
51166	7A11311	Y graft abdominal Aortic aneurysm	Peripheral vascular disease	1
95503	7A40z00	Replacement of aneurysmal iliac artery NOS	Peripheral vascular disease	1
4289	G74..00	Arterial embolism and thrombosis	Peripheral vascular disease	1
91084	7A34D00	Operation on aneurysm of superior mesenteric artery NEC	Peripheral vascular disease	1
54865	G74y000	Embolism and/or thrombosis of the common iliac artery	Peripheral vascular disease	1
30248	G720200	Aneurysm of ulnar artery	Peripheral vascular disease	1
102306	7A58100	Percutaneous transluminal coil embolisation aneurysm medium	Peripheral vascular disease	1
97030	7A1B100	Endovascular stenting of suprarenal aortic aneurysm	Peripheral vascular disease	1
36952	7A12.00	Other bypass of bifurcation of aorta	Peripheral vascular disease	1
44430	7A42111	Endarterectomy of common iliac artery NEC	Peripheral vascular disease	1
69346	7A46.00	Other replacement of aneurysmal femoral artery	Peripheral vascular disease	1
56429	P76z.00	Peripheral vascular system anomaly NOS	Peripheral vascular disease	1
1867	G714.00	Abdominal aortic aneurysm without mention of rupture	Peripheral vascular disease	1
71414	7A35200	Percutaneous transluminal angioplasty inf mesenteric art NEC	Peripheral vascular disease	1
12735	G732100	Gangrene of foot	Peripheral vascular disease	1
67401	G731z00	Thromboangiitis obliterans NOS	Peripheral vascular disease	1
1735	G71..00	Aortic aneurysm	Peripheral vascular disease	1
105179	7A59200	Perc translum balloon assist coil embolisat single aneurysm	Peripheral vascular disease	1
55402	7A19200	Open embolectomy of bifurcation of aorta	Peripheral vascular disease	1
91462	7A1C200	Endov insertion of stent graft for thoracic aortic aneurysm	Peripheral vascular disease	1
97661	7A46C00	Replace aneurysm fem artery by fem/fem art anastomosis NEC	Peripheral vascular disease	1
95416	7A46D00	Replace aneurysm popliteal artery by pop/fem anastomosis NEC	Peripheral vascular disease	1
55074	7A28200	Percutaneous transluminal angioplasty of vertebral artery	Peripheral vascular disease	1
93627	7A1Cz00	Translum ins stent graft for aneurysmal segment of aorta NOS	Peripheral vascular disease	1
31723	7A28000	Percutaneous transluminal angioplasty of subclavian artery	Peripheral vascular disease	1
100579	Gyu7000	[X]Atherosclerosis of other arteries	Peripheral vascular disease	1
9759	G718.00	Leaking abdominal aortic aneurysm	Peripheral vascular disease	1
17220	7A13.11	Emergency repair of aortic aneurysm	Peripheral vascular disease	1
96699	7A40000	Emerg replace aneurysm iliac art by iliac/femoral art anast	Peripheral vascular disease	1
99722	7A13000	Emerg replace aneurysm asc aorta by anastom aorta to aorta	Peripheral vascular disease	1
96656	7A46z00	Other replacement of aneurysmal femoral/popliteal artery NOS	Peripheral vascular disease	1
3714	G74z.00	Arterial embolism and thrombosis NOS	Peripheral vascular disease	1
39749	7A43200	Operation on aneurysm of iliac artery NEC	Peripheral vascular disease	1
11766	7A47.16	Other emergency bypass of femoral artery	Peripheral vascular disease	1
17560	G722.00	Aneurysm of iliac artery	Peripheral vascular disease	1
40787	G716000	Thoracoabdominal aortic aneurysm, without mention of rupture	Peripheral vascular disease	1
66633	7A34K00	Operation on aneurysm visceral branch of abdominal aorta NEC	Peripheral vascular disease	1
94784	7A45.15	Emergency replacement aneurysmal superficial femoral artery	Peripheral vascular disease	1
96255	7A47600	Emerg bypass femoral art by fem/tib a anast c vein graft NEC	Peripheral vascular disease	1
3995	G70z.00	Arteriosclerotic vascular disease NOS	Peripheral vascular disease	1
103044	7A45y00	Emergency replacement aneurysmal femoral/popliteal artery OS	Peripheral vascular disease	1
18478	G721.00	Aneurysm of renal artery	Peripheral vascular disease	1
94682	7A1C100	Endovas insert of stent graft for suprarenal aortic aneurysm	Peripheral vascular disease	1
69519	7A49900	Reconstruction of popliteal artery with vein graft	Peripheral vascular disease	1
95170	7A58y00	Other specified transluminal coil embolisation of aneurysm	Peripheral vascular disease	1
52357	7A41y00	Other specified other bypass of iliac artery	Peripheral vascular disease	1
7975	16I..00	Claudication distance	Peripheral vascular disease	1
42751	7A16z00	Other bypass of segment of aorta NOS	Peripheral vascular disease	1
5943	G73..00	Other peripheral vascular disease	Peripheral vascular disease	1
58794	G722200	Aneurysm of internal iliac artery	Peripheral vascular disease	1
31822	7A15.00	Other emergency bypass of segment of aorta	Peripheral vascular disease	1
59538	G72y800	Aneurysm of superior mesenteric artery	Peripheral vascular disease	1
61974	7A48.11	Other bypass of femoral or popliteal artery by anastomosis	Peripheral vascular disease	1
103613	66f3.00	Aortic aneurysm monitoring	Peripheral vascular disease	1
58092	7A46100	Replace aneurysm pop art by pop/pop art anastom c prosth NEC	Peripheral vascular disease	1
303872	4459TE	GANGRENE TOE	Peripheral vascular disease	1
97217	7A1B800	Endovascul insert stent infrarenal abdominal aortic aneurysm	Peripheral vascular disease	1
48939	7A47C00	Emerg bypass femoral artery by fem/fem art anastomosis NEC	Peripheral vascular disease	1
63059	G723z00	Aneurysm of leg artery NOS	Peripheral vascular disease	1
9099	7A47.00	Other emergency bypass of femoral artery or popliteal artery	Peripheral vascular disease	1
280004	G732200	Gangrene of finger	Peripheral vascular disease	1
55604	7A58.00	Transluminal coil embolisation of aneurysm	Peripheral vascular disease	1
6684	G723000	Aneurysm of femoral artery	Peripheral vascular disease	1
2065	G742400	Embolism and thrombosis of the femoral artery	Peripheral vascular disease	1
67982	7A48800	Bypass femoral artery by fem/peron a anast c prosthesis NEC	Peripheral vascular disease	1
66823	G72y700	Aneurysm of coeliac artery	Peripheral vascular disease	1
50678	G72y100	Aneurysm of external carotid artery	Peripheral vascular disease	1
59536	G72yB00	Aneurysm of other visceral artery	Peripheral vascular disease	1
13294	2456.00	O/E - arterial wall - aneurysm	Peripheral vascular disease	1
107998	G726.00	Dissection of renal artery	Peripheral vascular disease	1
32492	7A41900	Bypass common iliac artery by aorta/com iliac art anast NEC	Peripheral vascular disease	1
98175	7A1BD00	Endovascular insertion of stent for aorto-uniiliac aneurysm	Peripheral vascular disease	1
16068	G72yz00	Other aneurysm NOS	Peripheral vascular disease	1
34159	G742000	Embolism and thrombosis of the brachial artery	Peripheral vascular disease	1
51124	7A4A400	Ligation of aneurysm of popliteal artery	Peripheral vascular disease	1
35211	7A26F00	Reconstruction of brachial artery with vein graft	Peripheral vascular disease	1
9454	G72..00	Other aneurysm	Peripheral vascular disease	1
99859	7A1BC00	Endovas insert stent for aortic aneurysm of bifurcation NEC	Peripheral vascular disease	1
18269	P766.00	Peripheral arterio-venous aneurysm	Peripheral vascular disease	1
207115	G732400	Gangrene of hand	Peripheral vascular disease	1
61666	7A45.00	Emergency replacement of aneurysmal femoral/popliteal artery	Peripheral vascular disease	1
105868	7A5A200	Perc trans stent assisted coil embolisation single aneurysm	Peripheral vascular disease	1
344556	g71..00	Aortic aneurysm	Peripheral vascular disease	1
4635	G673.00	Cerebral aneurysm, nonruptured	Peripheral vascular disease	1
33613	G720000	Aneurysm of brachial artery	Peripheral vascular disease	1
62368	G742200	Embolism and thrombosis of the ulnar artery	Peripheral vascular disease	1
94556	7A46y00	Other replacement of aneurysmal femoral/popliteal artery OS	Peripheral vascular disease	1
37787	7A48.12	Other bypass of common femoral artery	Peripheral vascular disease	1
1826	G73..12	Ischaemia of legs	Peripheral vascular disease	1
47562	7A43111	Open embolectomy of common iliac artery	Peripheral vascular disease	1
225163	G732300	Gangrene of thumb	Peripheral vascular disease	1
105621	Gyu7800	[X]Aneurysm of aorta in diseases classified elsewhere	Peripheral vascular disease	1
14797	G702.00	Extremity artery atheroma	Peripheral vascular disease	1
303871	4459N	GANGRENE	Peripheral vascular disease	1
59756	7A40.00	Replacement of aneurysmal iliac artery	Peripheral vascular disease	1
59671	G722z00	Aneurysm of iliac artery NOS	Peripheral vascular disease	1
44439	7A46.14	Other replacement of aneurysmal popliteal artery	Peripheral vascular disease	1
55476	7A45000	Emerg replace aneurysm fem art by fem/pop art anast c prosth	Peripheral vascular disease	1
66981	G74y600	Embolism and thrombosis of the splenic artery	Peripheral vascular disease	1
36443	7A41300	Bypass iliac artery by femoral/femoral art anastomosis NEC	Peripheral vascular disease	1
45428	7A48C00	Bypass femoral artery by femoral/femoral art anastomosis NEC	Peripheral vascular disease	1
56200	P72z100	Congenital aneurysm of aorta	Peripheral vascular disease	1
238224	4430G	SYMMETRICAL GANGRENE EXTREMITIES	Peripheral vascular disease	1
96562	7A58000	Percutaneous transluminal coil embolisation aneurysm small	Peripheral vascular disease	1
265827	4410N	DISSECTION AORTA	Peripheral vascular disease	1
106096	7A27D00	Operation on aneurysm of axillary artery	Peripheral vascular disease	1
44085	G742.00	Embolism and thrombosis of an arm or leg artery	Peripheral vascular disease	1
49490	G74y900	Embolism and thrombosis of the hepatic artery	Peripheral vascular disease	1
12331	7A48.15	Other bypass of popliteal artery	Peripheral vascular disease	1
45474	7A13z00	Emergency replacement of aneurysmal segment of aorta NOS	Peripheral vascular disease	1
68320	7A47z00	Other emergency bypass of femoral or popliteal artery NOS	Peripheral vascular disease	1
27563	G711.00	Thoracic aortic aneurysm which has ruptured	Peripheral vascular disease	1
41677	G341z00	Aneurysm of heart NOS	Peripheral vascular disease	1
303865	4439GD	PVD (PERIPHERAL VASCULAR DISEASE)	Peripheral vascular disease	1
15253	G740.00	Embolism and thrombosis of the abdominal aorta	Peripheral vascular disease	1
103431	7A5B000	Percutaneous translumin liquid polymer embolisation aneurysm	Peripheral vascular disease	1
15304	G715.00	Ruptured aortic aneurysm NOS	Peripheral vascular disease	1
69847	G723300	Aneurysm of dorsalis pedis artery	Peripheral vascular disease	1
100025	7A34F00	Operation on aneurysm of suprarenal artery NEC	Peripheral vascular disease	1
97109	7A1B700	Endovascular stenting for aorto-uniiliac aneurysm	Peripheral vascular disease	1
45000	G723.00	Aneurysm of leg artery	Peripheral vascular disease	1
52342	7A47200	Emerg bypass femoral art by fem/pop a anast c vein graft NEC	Peripheral vascular disease	1
59534	14NB.00	H/O: Peripheral vascular disease procedure	Peripheral vascular disease	1
102719	Gyu7200	[X]Aortic aneurysm of unspecified site, nonruptured	Peripheral vascular disease	1
6900	G74y500	Embolism and thrombosis of the subclavian artery	Peripheral vascular disease	1
55445	7A14y00	Other replacement of aneurysmal segment of aorta OS	Peripheral vascular disease	1
40524	G723600	Post radiological femoral false aneurysm	Peripheral vascular disease	1
29112	7A4B100	Percutaneous transluminal angioplasty of popliteal artery	Peripheral vascular disease	1
58698	G72y300	Aneurysm of neck artery NOS	Peripheral vascular disease	1
55825	7A12y00	Other specified other bypass of bifurcation of aorta	Peripheral vascular disease	1
105117	G728.00	Dissection of artery of lower extremity	Peripheral vascular disease	1
2066	7A48z00	Other bypass of femoral artery or popliteal artery NOS	Peripheral vascular disease	1
38732	G72y500	Aneurysm of splenic artery	Peripheral vascular disease	1
30466	7A1A100	Percutaneous transluminal angioplasty of aorta NEC	Peripheral vascular disease	1
9204	G732.00	Peripheral gangrene	Peripheral vascular disease	1
52869	7A49800	Reconstruction of femoral artery with vein graft	Peripheral vascular disease	1
45384	P76..00	Other peripheral vascular system anomalies	Peripheral vascular disease	1
103988	7A45.12	Emergency replacement of aneurysmal common femoral artery	Peripheral vascular disease	1
5640	G70..00	Atherosclerosis	Peripheral vascular disease	1
16800	G711.11	Ruptured thoracic aortic aneurysm	Peripheral vascular disease	1
100113	7A47.12	Other emergency bypass of common femoral artery	Peripheral vascular disease	1
29372	G742100	Embolism and thrombosis of the radial artery	Peripheral vascular disease	1
31613	7A13.00	Emergency replacement of aneurysmal segment of aorta	Peripheral vascular disease	1
44250	7A41000	Emerg bypass iliac art by iliac/femoral art anastomosis NEC	Peripheral vascular disease	1
71141	7A46300	Replace aneurysm pop art by pop/pop a anast c vein graft NEC	Peripheral vascular disease	1
93959	7A1B.00	Transluminal operations on aneurysmal segment of aorta	Peripheral vascular disease	1
103427	7A1C500	Endovas insertion of stent graft for aorto-uniiliac aneurysm	Peripheral vascular disease	1
63408	7A13411	Tube graft abdominal Aortic aneurysm (emergency)	Peripheral vascular disease	1
52549	G72y600	Aneurysm of axillary artery	Peripheral vascular disease	1
733	7A54000	Percutaneous transluminal angioplasty of artery NEC	Peripheral vascular disease	1
56510	7A11300	Replace aneurysm bifurc aorta by anast aorta to iliac artery	Peripheral vascular disease	1
229454	6075GM	SCROTAL GANGRENE	Peripheral vascular disease	1
38907	G73y.00	Other specified peripheral vascular disease	Peripheral vascular disease	1
94331	7A1C.00	Translum insert stent graft for aneurysmal segment of aorta	Peripheral vascular disease	1
34153	7A10200	Axillo-bifemoral bypass graft	Peripheral vascular disease	1
97645	7A59z00	Transluminal balloon assisted coil embolisation aneurysm NOS	Peripheral vascular disease	1
40302	7A10300	Axillo-unifemoral PTFE bypass graft	Peripheral vascular disease	1
38921	7A41z00	Other bypass of iliac artery NOS	Peripheral vascular disease	1
303853	4419	AORTIC ANEURYSM	Peripheral vascular disease	1
31876	G72y000	Aneurysm of common carotid art	Peripheral vascular disease	1
98565	7A1Cy00	OS translum ins stent graft for aneurysmal segment of aorta	Peripheral vascular disease	1
265839	4459CR	ULCER WITH GANGRENE	Peripheral vascular disease	1
95976	7A1B500	Endovascular stenting of aorto-uniiliac aneurysm	Peripheral vascular disease	1
60879	G722100	Aneurysm of external iliac artery	Peripheral vascular disease	1
73961	Gyu7400	[X]Other specified peripheral vascular diseases	Peripheral vascular disease	1
27494	G74y300	Embolism and thrombosis of the iliac artery unspecified	Peripheral vascular disease	1
13572	G713.11	Ruptured abdominal aortic aneurysm	Peripheral vascular disease	1
62025	7A45200	Emerg replace aneurysm fem art by fem/pop anast c vein graft	Peripheral vascular disease	1
30415	7A23800	Percutaneous coil embolisation of cerebral artery aneurysm	Peripheral vascular disease	1
43108	7A14.00	Other replacement of aneurysmal segment of aorta	Peripheral vascular disease	1
90861	7A1Bz00	Transluminal operations on aneurysmal segment of aorta NOS	Peripheral vascular disease	1
11430	G715000	Thoracoabdominal aortic aneurysm, ruptured	Peripheral vascular disease	1
44835	G742900	Embolism and thrombosis of a leg artery NOS	Peripheral vascular disease	1
16993	14AE.00	H/O: aortic aneurysm	Peripheral vascular disease	1
68385	7A46.11	Other replacement aneurysmal femoral artery by anastomosis	Peripheral vascular disease	1
45477	7A13y00	Emergency replacement of aneurysmal segment of aorta OS	Peripheral vascular disease	1
31460	G74y700	Embolism and thrombosis of the axillary artery	Peripheral vascular disease	1
98542	7A1BA00	Endovascular insertion of stent for thoracic aortic aneurysm	Peripheral vascular disease	1
59518	7A16y00	Other specified other bypass of segment of aorta	Peripheral vascular disease	1
37199	G70y000	Carotid artery atherosclerosis	Peripheral vascular disease	1
66921	7A6H400	Percutaneous transluminal angioplasty of vascular graft	Peripheral vascular disease	1
8801	M271400	Mixed venous and arterial leg ulcer	Peripheral vascular disease	1
52358	7A11.00	Replacement of aneurysmal bifurcation of aorta	Peripheral vascular disease	1
61042	7A34E00	Operation on aneurysm of inferior mesenteric artery NEC	Peripheral vascular disease	1
89714	7A1C300	Endov ins stent graft for aortic dissection in any position	Peripheral vascular disease	1
86065	7A5Bz00	Other transluminal embolisation of aneurysm NOS	Peripheral vascular disease	1
[truncated: 3,833 more rows]
