# Supplementary material for: Coding algorithms for defining Charlson and Elixhauser co-morbidities in Read-coded databases
Source: BMC Med Res Methodol. 2019 Jun 6;19:115. doi: 10.1186/s12874-019-0753-5 (PMC6554904; doi:10.1186/s12874-019-0753-5)
Supplement: Supplementary file 2 — Read codes for Elixhauser co-morbidities. (CSV 513 kb) [file 12874_2019_753_MOESM2_ESM.csv]

medcode	readcode	readterm	cat
78	H33..00	Asthma	Chronic pulmonary disease
81	663..11	Asthma monitoring	Chronic pulmonary disease
148	H30..00	Bronchitis unspecified	Chronic pulmonary disease
152	H302.00	Wheezy bronchitis	Chronic pulmonary disease
185	H333.00	Acute exacerbation of asthma	Chronic pulmonary disease
204	G2...00	Hypertensive disease	Hypertension (uncomplicated)
232	H33z100	Asthma attack	Chronic pulmonary disease
233	H33z011	Severe asthma attack	Chronic pulmonary disease
245	G410.00	Primary pulmonary hypertension	Pulmonary circulation disorders
273	C04..13	Hypothyroidism	Hypothyroidism
318	B210.00	Malignant neoplasm of glottis	Solid tumour or leukaemia
319	B21..00	Malignant neoplasm of larynx	Solid tumour or leukaemia
324	E2B..00	Depressive disorder NEC	Depression
350	K06..00	Renal failure unspecified	Renal disease
352	J12..00	Duodenal ulcer - (DU)	Peptic ulcer disease
398	G580.00	Congestive heart failure	Congestive heart failure
430	C380.00	Obesity	Obesity
460	E241.13	Benzodiazepine dependence	Drug abuse
504	G65..00	Transient cerebral ischaemia	Other neurological disorders
506	C100112	Non-insulin dependent diabetes mellitus	Diabetes (uncomplicated)
512	K05..00	Chronic renal failure	Renal disease
534	3299.00	ECG: right bundle branch block	Cardiac arrythmia
539	D00..12	Microcytic - hypochromic anaemia	Deficiency anaemia
543	Eu32z11	[X]Depression NOS	Depression
561	G540.16	Mitral regurgitation	Valvular disease
569	G64..12	Infarction - cerebral	Other neurological disorders
573	F25..00	Epilepsy	Other neurological disorders
576	E104.00	Acute schizophrenic episode	Psychoses
579	BBE1.00	[M]Malignant melanoma NOS	Solid tumour or leukaemia
595	E112.14	Endogenous depression	Depression
608	66A2.00	Follow-up diabetic assessment	Diabetes (uncomplicated)
655	E200300	Anxiety with depression	Depression
657	J12y200	Unspecified duodenal ulcer with perforation	Peptic ulcer disease
669	E250000	Nondependent alcohol abuse, unspecified	Alcohol abuse
670	J13..00	Peptic ulcer - (PU) site unspecified	Peptic ulcer disease
684	F20..00	Multiple sclerosis	Other neurological disorders
694	Eu2z.11	[X]Psychosis NOS	Psychoses
708	B827.11	Carcinoma in situ of skin of leg	Solid tumour or leukaemia
711	C10..00	Diabetes mellitus	Diabetes (uncomplicated)
718	C0A5.00	Subclinical iodine-deficiency hypothyroidism	Hypothyroidism
719	14B4.00	H/O: asthma	Chronic pulmonary disease
733	7A54000	Percutaneous transluminal angioplasty of artery NEC	Peripheral vascular disease
758	C10F.00	Type 2 diabetes mellitus	Diabetes (uncomplicated)
779	B49..00	Malignant neoplasm of urinary bladder	Solid tumour or leukaemia
780	B46..00	Malignant neoplasm of prostate	Solid tumour or leukaemia
794	H32..00	Emphysema	Chronic pulmonary disease
795	D00..00	Iron deficiency anaemias	Deficiency anaemia
799	G20..00	Essential hypertension	Hypertension (uncomplicated)
844	N040.00	Rheumatoid arthritis	Rheumatoid arthritis and collagen diseases
854	E10..00	Schizophrenic disorders	Psychoses
865	B32..00	Malignant melanoma of skin	Solid tumour or leukaemia
876	B33..11	Basal cell carcinoma	Solid tumour or leukaemia
877	D313.15	Thrombocytopenic purpura	Coagulopathy
880	D315.00	Thrombocytopenia NOS	Coagulopathy
884	G581.00	Left ventricular failure	Congestive heart failure
899	J633.00	Hepatitis unspecified	Liver disease
939	G54zz00	Endocarditis, valve unspecified, NOS	Valvular disease
949	7H62z00	Excision or biopsy of lymph node NOS	Metastatic cancer
988	F251000	Grand mal (major) epilepsy	Other neurological disorders
997	7A52300	Repair of artery using vein graft NEC	Peripheral vascular disease
998	H3...11	Chronic obstructive airways disease	Chronic pulmonary disease
999	G541100	Aortic stenosis, non-rheumatic	Valvular disease
1001	H3...00	Chronic obstructive pulmonary disease	Chronic pulmonary disease
1005	G541212	Aortic regurgitation alone, cause unspecified	Valvular disease
1038	C100011	Insulin dependent diabetes mellitus	Diabetes (uncomplicated)
1055	E135.00	Agitated depression	Depression
1056	B5z..00	Malignant neoplasm of other and unspecified site NOS	Solid tumour or leukaemia
1062	B10..00	Malignant neoplasm of oesophagus	Solid tumour or leukaemia
1131	E204.00	Neurotic depression reactive type	Depression
1208	H330.12	Childhood asthma	Chronic pulmonary disease
1220	B13..00	Malignant neoplasm of colon	Solid tumour or leukaemia
1223	G58..11	Cardiac failure	Congestive heart failure
1262	J11..00	Gastric ulcer - (GU)	Peptic ulcer disease
1266	G401.00	Pulmonary embolism	Pulmonary circulation disorders
1267	G11..00	Mitral valve diseases	Valvular disease
1268	G573200	Paroxysmal atrial fibrillation	Cardiac arrythmia
1294	G540.15	Mitral valve prolapse	Valvular disease
1297	G570000	Paroxysmal atrial tachycardia	Cardiac arrythmia
1298	G66..11	CVA unspecified	Other neurological disorders
1306	R003z11	[D]Seizure NOS	Other neurological disorders
1318	G700.00	Aortic atherosclerosis	Peripheral vascular disease
1323	F420.00	Diabetic retinopathy	Diabetes with end-organ damage
1350	E00..12	Senile/presenile dementia	Other neurological disorders
1381	G572z00	Paroxysmal tachycardia NOS	Cardiac arrythmia
1399	E23..12	Alcohol problem drinking	Alcohol abuse
1407	C10FJ00	Insulin treated Type 2 diabetes mellitus	Diabetes (uncomplicated)
1408	N20..00	Polymyalgia rheumatica	Rheumatoid arthritis and collagen diseases
1433	G65..12	Transient ischaemic attack	Other neurological disorders
1440	A701.11	Infective hepatitis	Liver disease
1446	H312200	Acute exacerbation of chronic obstructive airways disease	Chronic pulmonary disease
1467	J632000	Hepatitis in malaria	Liver disease
1469	G66..00	Stroke and cerebrovascular accident unspecified	Other neurological disorders
1476	E010.12	Delirium tremens	Alcohol abuse
1481	B600.00	Reticulosarcoma	Lymphoma
1483	BBg1.11	[M]Lymphoma NOS	Lymphoma
1494	E103.00	Paranoid schizophrenia	Psychoses
1517	G73z000	Intermittent claudication	Peripheral vascular disease
1531	Eu31.11	[X]Manic-depressive illness	Psychoses
1533	E290.00	Brief depressive reaction	Depression
1535	G57z.00	Cardiac dysrhythmia NOS	Cardiac arrythmia
1536	G57y900	Supraventricular tachycardia NOS	Cardiac arrythmia
1549	C10E.00	Type 1 diabetes mellitus	Diabetes (uncomplicated)
1555	H33..11	Bronchial asthma	Chronic pulmonary disease
1585	H541.00	Pulmonary congestion	Pulmonary circulation disorders
1588	E25z.00	Misuse of drugs NOS	Drug abuse
1599	B4A0.00	Malignant neoplasm of kidney parenchyma	Solid tumour or leukaemia
1619	C04..11	Myxoedema	Hypothyroidism
1624	BB2A.00	[M]Squamous cell carcinoma NOS	Solid tumour or leukaemia
1638	J615z13	Cirrhosis of liver NOS	Liver disease
1641	G85..11	Oesophageal varices	Liver disease
1647	C108.00	Insulin dependent diabetes mellitus	Diabetes (uncomplicated)
1664	G573000	Atrial fibrillation	Cardiac arrythmia
1668	L182500	Iron deficiency anaemia of pregnancy	Deficiency anaemia
1682	C101.00	Diabetes mellitus with ketoacidosis	Diabetes (uncomplicated)
1684	66A4.00	Diabetic on oral treatment	Diabetes (uncomplicated)
1691	F120.00	Paralysis agitans	Other neurological disorders
1715	F250011	Epileptic absences	Other neurological disorders
1735	G71..00	Aortic aneurysm	Peripheral vascular disease
1736	7A14.11	Aortic aneurysm repair	Peripheral vascular disease
1749	F22..00	Hemiplegia	Paralysis
1754	J614.00	Chronic hepatitis	Liver disease
1755	J614200	Chronic aggressive hepatitis	Liver disease
1756	7911.12	Replacement of aortic valve	Valvular disease
1757	G573100	Atrial flutter	Cardiac arrythmia
1779	G542000	Tricuspid incompetence, non-rheumatic	Valvular disease
1786	G60..00	Subarachnoid haemorrhage	Other neurological disorders
1800	B141.00	Malignant neoplasm of rectum	Solid tumour or leukaemia
1803	K011.00	Nephrotic syndrome with membranous glomerulonephritis	Renal disease
1813	H58z.00	Lung disease NOS	Chronic pulmonary disease
1826	G73..12	Ischaemia of legs	Peripheral vascular disease
1867	G714.00	Abdominal aortic aneurysm without mention of rupture	Peripheral vascular disease
1885	G110.00	Mitral stenosis	Valvular disease
1894	G201.00	Benign essential hypertension	Hypertension (uncomplicated)
1895	G65z.00	Transient cerebral ischaemia NOS	Other neurological disorders
1908	2257.00	O/E - depressed	Depression
1915	1BH..00	Delusions	Psychoses
1916	E00..11	Senile dementia	Other neurological disorders
1917	F110.00	Alzheimer's disease	Other neurological disorders
1928	N002.11	Keratoconjunctivitis sicca	Rheumatoid arthritis and collagen diseases
1934	H301.00	Laryngotracheobronchitis	Chronic pulmonary disease
1950	BB4..00	[M]Transitional cell papillomas and carcinomas	Solid tumour or leukaemia
1952	B580.00	Secondary malignant neoplasm of kidney	Metastatic cancer
1986	B440.11	Cancer of ovary	Solid tumour or leukaemia
1996	1B17.00	Depressed	Depression
2019	F234.00	Infantile hemiplegia NOS	Paralysis
2062	G58..00	Heart failure	Congestive heart failure
2065	G742400	Embolism and thrombosis of the femoral artery	Peripheral vascular disease
2066	7A48z00	Other bypass of femoral artery or popliteal artery NOS	Peripheral vascular disease
2069	F23..00	Congenital cerebral palsy	Paralysis
2073	F343000	Acute radial nerve palsy	Paralysis
2081	E23..11	Alcoholism	Alcohol abuse
2082	E01y000	Alcohol withdrawal syndrome	Alcohol abuse
2083	8BA8.00	Alcohol detoxification	Alcohol abuse
2084	E23..00	Alcohol dependence syndrome	Alcohol abuse
2088	K00..00	Acute glomerulonephritis	Renal disease
2113	Eu22011	[X]Paranoid psychosis	Psychoses
2114	E03y300	Unspecified puerperal psychosis	Psychoses
2117	E107.00	Schizo-affective schizophrenia	Psychoses
2156	G631.11	Stenosis, carotid artery	Other neurological disorders
2184	N100.00	Ankylosing spondylitis	Rheumatoid arthritis and collagen diseases
2195	H34..00	Bronchiectasis	Chronic pulmonary disease
2212	G573.00	Atrial fibrillation and flutter	Cardiac arrythmia
2272	BB5..11	[M]Adenocarcinomas	Solid tumour or leukaemia
2290	H330.11	Allergic asthma	Chronic pulmonary disease
2298	F203.00	Exacerbation of multiple sclerosis	Other neurological disorders
2336	F143.00	Cerebellar ataxia NOS	Other neurological disorders
2340	F381311	Diabetic amyotrophy	Diabetes with end-organ damage
2342	F372.12	Diabetic neuropathy	Diabetes with end-organ damage
2343	G541300	Aortic stenosis alone, cause unspecified	Valvular disease
2360	N002.00	Sicca (Sjogren's) syndrome	Rheumatoid arthritis and collagen diseases
2375	H50..00	Empyema	Chronic pulmonary disease
2378	66AJ.00	Diabetic - poor control	Diabetes (uncomplicated)
2379	9N1Q.00	Seen in diabetic clinic	Diabetes (uncomplicated)
2413	A70z000	Hepatitis C	Liver disease
2417	G65..13	Vertebro-basilar insufficiency	Other neurological disorders
2418	G6...00	Cerebrovascular disease	Other neurological disorders
2452	D014.00	Protein-deficiency anaemia	Deficiency anaemia
2462	B61..00	Hodgkin's disease	Lymphoma
2464	D010.00	Pernicious anaemia	Deficiency anaemia
2471	K01x100	Nephrotic syndrome in diabetes mellitus	Diabetes with end-organ damage
2475	C104.11	Diabetic nephropathy	Diabetes (uncomplicated)
2478	66AJ100	Brittle diabetes	Diabetes (uncomplicated)
2482	D011100	Vit B12 defic anaemia due to malabsorption with proteinuria	Deficiency anaemia
2492	B33z.00	Malignant neoplasm of skin NOS	Solid tumour or leukaemia
2560	E11..12	Depressive psychoses	Depression
2587	B22z.11	Lung cancer	Solid tumour or leukaemia
2639	E204.11	Postnatal depression	Depression
2640	F24z.00	Paralysis NOS	Paralysis
2652	G634.00	Carotid artery stenosis	Other neurological disorders
2654	7A20400	Endarterectomy of carotid artery NEC	Other neurological disorders
2666	14A2.00	H/O: hypertension	Hypertension (uncomplicated)
2669	G543300	Pulmonary stenosis, cause unspecified	Valvular disease
2685	F135100	Paroxysmal choreo-athetosis	Other neurological disorders
2716	1465.00	H/O: depression	Depression
2741	Eu30000	[X]Hypomania	Psychoses
2744	B40..00	Malignant neoplasm of uterus, part unspecified	Solid tumour or leukaemia
2747	B41..00	Malignant neoplasm of cervix uteri	Solid tumour or leukaemia
2760	G73zz00	Peripheral vascular disease NOS	Peripheral vascular disease
2761	7A12100	Bypass bifurc aorta by anastom aorta to femoral artery NEC	Peripheral vascular disease
2773	K0...00	Nephritis, nephrosis and nephrotic syndrome	Renal disease
2775	E290000	Grief reaction	Depression
2802	ZV45000	[V]Cardiac pacemaker in situ	Cardiac arrythmia
2812	14C1.00	H/O: peptic ulcer	Peptic ulcer disease
2813	D010.11	Addison's anaemia	Deficiency anaemia
2815	B133.00	Malignant neoplasm of sigmoid colon	Solid tumour or leukaemia
2817	G542.00	Tricuspid valve disorders, non-rheumatic	Valvular disease
2833	D300.12	Haemophilia A	Coagulopathy
2834	A705000	Viral hepatitis C without mention of hepatic coma	Liver disease
2835	43C3.11	HIV positive	HIV/AIDS
2839	22A4.11	O/E - overweight	Obesity
2840	ZV53300	[V]Fitting or adjustment of cardiac pacemaker	Cardiac arrythmia
2841	7936000	Implantation of intravenous cardiac pacemaker system	Cardiac arrythmia
2860	A703.00	Viral (serum) hepatitis B	Liver disease
2882	E00z.00	Senile or presenile psychoses NOS	Psychoses
2890	B430200	Malignant neoplasm of endometrium of corpus uteri	Solid tumour or leukaemia
2900	C354100	Hypercalcaemia NEC	Fluid and electrolyte disorders
2906	G580.11	Congestive cardiac failure	Congestive heart failure
2907	F250000	Petit mal (minor) epilepsy	Other neurological disorders
2923	62T1.00	Puerperal depression	Depression
2925	F375.00	Alcoholic polyneuropathy	Alcohol abuse
2939	K100600	Calculous pyelonephritis	Renal disease
2970	Eu32z00	[X]Depressive episode, unspecified	Depression
2972	E2B0.00	Postviral depression	Depression
2977	G540.00	Mitral valve incompetence	Valvular disease
2986	F420200	Preproliferative diabetic retinopathy	Diabetes with end-organ damage
2994	7L1A100	Peritoneal dialysis	Renal disease
2996	7L1A200	Haemodialysis NEC	Renal disease
2999	K01..00	Nephrotic syndrome	Renal disease
3018	663V100	Mild asthma	Chronic pulmonary disease
3028	BB31.00	[M]Basal cell carcinoma NOS	Solid tumour or leukaemia
3032	G565000	Bundle branch block unspecified	Cardiac arrythmia
3063	F241.00	Paraplegia	Paralysis
3101	J11..12	Pyloric ulcer	Peptic ulcer disease
3135	B823400	Carcinoma in situ of skin of nose	Solid tumour or leukaemia
3138	24D..11	O/E - aortic murmur	Valvular disease
3142	A701.00	Viral (infectious) hepatitis A	Liver disease
3146	A70..00	Viral hepatitis	Liver disease
3149	G64z.00	Cerebral infarction NOS	Other neurological disorders
3152	BB13.00	[M]Carcinoma, metastatic, NOS	Metastatic cancer
3163	H300.00	Tracheobronchitis NOS	Chronic pulmonary disease
3168	C368.00	Hypokalaemia	Fluid and electrolyte disorders
3169	791z.00	Heart valve and adjacent structures operations NOS	Valvular disease
3175	F254000	Temporal lobe epilepsy	Other neurological disorders
3176	66C4.00	Has seen dietician - obesity	Obesity
3197	BB03.00	[M]Neoplasm, metastatic	Metastatic cancer
3213	B430.00	Malignant neoplasm of corpus uteri, excluding isthmus	Solid tumour or leukaemia
3216	J611.00	Acute alcoholic hepatitis	Alcohol abuse
3230	B41..11	Cervical carcinoma (uterus)	Solid tumour or leukaemia
3243	H31..00	Chronic bronchitis	Chronic pulmonary disease
3279	B831.00	Carcinoma in situ of cervix uteri	Solid tumour or leukaemia
3286	F420100	Proliferative diabetic retinopathy	Diabetes with end-organ damage
3290	C04..00	Acquired hypothyroidism	Hypothyroidism
3291	Eu32z12	[X]Depressive disorder NOS	Depression
3292	Eu33.00	[X]Recurrent depressive disorder	Depression
3293	F223.00	Right hemiplegia	Paralysis
3300	P641.00	Bicuspid aortic valve	Valvular disease
3320	42P3.00	Thrombocythaemia	Coagulopathy
3357	B1...11	Carcinoma of digestive organs and peritoneum	Solid tumour or leukaemia
3366	663V300	Severe asthma	Chronic pulmonary disease
3369	E212.00	Schizoid personality disorder	Psychoses
3371	BBg2.11	[M]Non Hodgkins lymphoma	Lymphoma
3418	G571.00	Paroxysmal ventricular tachycardia	Cardiac arrythmia
3425	662O.00	On treatment for hypertension	Hypertension (uncomplicated)
3428	R013000	[D]Ataxia NOS	Other neurological disorders
3450	J615300	Diffuse nodular cirrhosis	Liver disease
3458	663V000	Occasional asthma	Chronic pulmonary disease
3462	J123.00	Duodenal erosion	Peptic ulcer disease
3464	F21..00	Other central nervous system demyelinating diseases	Other neurological disorders
3480	H30z.00	Bronchitis NOS	Chronic pulmonary disease
3514	F141.00	Hereditary spastic paraplegia	Paralysis
3530	G73z.00	Peripheral vascular disease NOS	Peripheral vascular disease
3535	G61z.00	Intracerebral haemorrhage NOS	Other neurological disorders
3541	B48..00	Malignant neoplasm of penis and other male genital organs	Solid tumour or leukaemia
3550	66A..00	Diabetic monitoring	Diabetes (uncomplicated)
3584	F115.00	Hydrocephalus	Other neurological disorders
3588	G72z.00	Aneurysm NOS	Peripheral vascular disease
3589	7A53400	Operation on aneurysm of artery NEC	Peripheral vascular disease
3591	F134.00	Huntington's chorea	Other neurological disorders
3603	G561.00	Partial atrioventricular block	Cardiac arrythmia
3604	B627.00	Non - Hodgkin's lymphoma	Lymphoma
3607	F25z.11	Fit (in known epileptic) NOS	Other neurological disorders
3608	R014.00	[D]Transient paralysis of a limb	Paralysis
3611	1432.00	H/O: hypothyroidism	Hypothyroidism
3621	2837.00	O/E - diplegia	Paralysis
3635	E252.00	Nondependent cannabis abuse	Drug abuse
3636	E13z.11	Psychotic episode NOS	Psychoses
3647	R032.00	[D]Abnormal loss of weight	Weight loss
3665	H331.11	Late onset asthma	Chronic pulmonary disease
3670	N001.00	Scleroderma	Rheumatoid arthritis and collagen diseases
3702	E114.00	Bipolar affective disorder, currently manic	Psychoses
3710	BBB1.00	[M]Adenolymphoma	Lymphoma
3712	G20z.11	Hypertension NOS	Hypertension (uncomplicated)
3714	G74z.00	Arterial embolism and thrombosis NOS	Peripheral vascular disease
3731	7910300	Replacement of mitral valve NEC	Valvular disease
3757	3272.00	ECG: atrial fibrillation	Cardiac arrythmia
3783	1473.00	H/O: epilepsy	Other neurological disorders
3802	F283.00	Unspecified encephalopathy	Other neurological disorders
3810	G560.00	Complete atrioventricular block	Cardiac arrythmia
3811	B134.00	Malignant neoplasm of caecum	Solid tumour or leukaemia
3837	F420400	Diabetic maculopathy	Diabetes with end-organ damage
3859	H57y200	Pulmonary sarcoidosis	Chronic pulmonary disease
3862	P601.00	Congenital atresia of the pulmonary valve	Valvular disease
3890	E121.00	Chronic paranoid psychosis	Psychoses
3903	B22z.00	Malignant neoplasm of bronchus or lung NOS	Solid tumour or leukaemia
3909	G576.11	Premature beats	Cardiac arrythmia
3911	7910.12	Replacement of mitral valve	Valvular disease
3941	C04z.00	Hypothyroidism NOS	Hypothyroidism
3944	N044.00	Chronic post-rheumatic arthropathy	Rheumatoid arthritis and collagen diseases
3968	B34..00	Malignant neoplasm of female breast	Solid tumour or leukaemia
3969	BB9M.00	[M]Intracystic carcinoma NOS	Solid tumour or leukaemia
3979	G672.00	Hypertensive encephalopathy	Other neurological disorders
3984	E100200	Chronic schizophrenic	Psychoses
3995	G70z.00	Arteriosclerotic vascular disease NOS	Peripheral vascular disease
4006	42P2.00	Thrombocytopenia	Coagulopathy
4024	G58z.00	Heart failure NOS	Congestive heart failure
4044	G57..00	Cardiac dysrhythmias	Cardiac arrythmia
4080	D012.00	Folate-deficiency anaemia	Deficiency anaemia
4087	B831.11	CIN III - carcinoma in situ of cervix	Solid tumour or leukaemia
4093	F253.11	Status epilepticus	Other neurological disorders
4108	F135000	Hemiballismus	Other neurological disorders
4109	SC20000	Traumatic epilepsy	Other neurological disorders
4118	BBV9.00	[M]Myxoid chondrosarcoma	Solid tumour or leukaemia
4137	B570.00	Secondary malignant neoplasm of lung	Metastatic cancer
4165	F140.00	Friedreich's ataxia	Other neurological disorders
4186	N043.00	Juvenile rheumatoid arthritis - Still's disease	Rheumatoid arthritis and collagen diseases
4217	BB5c.00	[M]Parathyroid adenomas and adenocarcinomas	Solid tumour or leukaemia
4218	B541.00	Malignant neoplasm of parathyroid gland	Solid tumour or leukaemia
4240	G631.00	Carotid artery occlusion	Other neurological disorders
4261	E12..00	Paranoid states	Psychoses
4273	G621.00	Subdural haemorrhage - nontraumatic	Other neurological disorders
4276	H160400	Laryngitis sicca	Rheumatoid arthritis and collagen diseases
4289	G74..00	Arterial embolism and thrombosis	Peripheral vascular disease
4321	F12..00	Parkinson's disease	Other neurological disorders
4323	E2B1.00	Chronic depression	Depression
4325	G73yz00	Other specified peripheral vascular disease NOS	Peripheral vascular disease
4327	TB01000	Implant of cardiac pacemaker with complication, no blame	Cardiac arrythmia
4357	Eu02z14	[X] Senile dementia NOS	Other neurological disorders
4372	G202.00	Systolic hypertension	Hypertension (uncomplicated)
4374	G574.00	Ventricular fibrillation and flutter	Cardiac arrythmia
4388	B020.00	Malignant neoplasm of parotid gland	Solid tumour or leukaemia
4390	285..11	Psychotic condition, insight present	Psychoses
4403	B577.11	Liver metastases	Metastatic cancer
4406	J631100	Hepatitis in cytomegalic inclusion virus	Liver disease
4442	H33z.00	Asthma unspecified	Chronic pulmonary disease
4444	662..12	Hypertension monitoring	Hypertension (uncomplicated)
4454	J620z00	Liver abscess NOS	Liver disease
4473	BBY0.00	[M]Ewing's sarcoma	Solid tumour or leukaemia
4475	D01..11	Megaloblastic anaemia	Deficiency anaemia
4478	F256.00	Infantile spasms	Other neurological disorders
4500	E011000	Korsakov's alcoholic psychosis	Alcohol abuse
4501	C251.11	Wernicke's encephalopathy	Other neurological disorders
4506	J153.00	Alcoholic gastritis	Alcohol abuse
4513	C109.00	Non-insulin dependent diabetes mellitus	Diabetes (uncomplicated)
4539	G742500	Embolism and thrombosis of the popliteal artery	Peripheral vascular disease
4548	G541.00	Aortic valve disorders	Valvular disease
4549	G56..12	Heart block	Cardiac arrythmia
4554	B454.00	Malignant neoplasm of vulva unspecified	Solid tumour or leukaemia
4555	B45..00	Malig neop of other and unspecified female genital organs	Solid tumour or leukaemia
4602	667B.00	Nocturnal epilepsy	Other neurological disorders
4606	H33zz11	Exercise induced asthma	Chronic pulmonary disease
4632	B33..00	Other malignant neoplasm of skin	Solid tumour or leukaemia
4635	G673.00	Cerebral aneurysm, nonruptured	Peripheral vascular disease
4639	Eu32.00	[X]Depressive episode	Depression
4654	K100.00	Chronic pyelonephritis	Renal disease
4661	B935.12	Mastocytoma NOS	Lymphoma
4663	1625.00	Abnormal weight loss	Weight loss
4668	G22..00	Hypertensive renal disease	Renal disease
4669	K02y200	Chronic focal glomerulonephritis	Renal disease
4675	F113.00	Acquired communicating hydrocephalus	Other neurological disorders
4677	E115.00	Bipolar affective disorder, currently depressed	Psychoses
4678	Eu30z11	[X]Mania NOS	Psychoses
4690	329A.00	ECG: left bundle branch block	Cardiac arrythmia
4693	Eu02z00	[X] Unspecified dementia	Other neurological disorders
4710	C361.11	Hyponatraemia	Fluid and electrolyte disorders
4732	Eu31500	[X]Bipolar affect dis cur epi severe depres with psyc symp	Psychoses
4741	7627000	Closure of perforated duodenal ulcer	Peptic ulcer disease
4743	J612.00	Alcoholic cirrhosis of liver	Alcohol abuse
4801	F251300	Epileptic seizures - myoclonic	Other neurological disorders
4802	G576200	Ventricular ectopic beats	Cardiac arrythmia
4809	K06..11	Uraemia NOS	Renal disease
4827	G574000	Ventricular fibrillation	Cardiac arrythmia
4850	K03..11	Nephritis and nephropathy unspecified	Renal disease
4852	BB24.12	[M]Verrucous squamous cell carcinoma	Solid tumour or leukaemia
4857	24D7.00	O/E -pulmonary systolic murmur	Valvular disease
4858	Dyu0000	[X]Other iron deficiency anaemias	Deficiency anaemia
4865	B10z.11	Oesophageal cancer	Solid tumour or leukaemia
4871	BBEN.11	[M]Juvenila melanoma	Solid tumour or leukaemia
4892	H33z000	Status asthmaticus NOS	Chronic pulmonary disease
4900	7918.00	Other open operations on valve of heart	Valvular disease
4908	N003.00	Dermatomyositis	Rheumatoid arthritis and collagen diseases
4910	H56y100	Interstitial pneumonia	Chronic pulmonary disease
4915	G555.00	Alcoholic cardiomyopathy	Alcohol abuse
4921	2834.00	O/E - monoplegia	Paralysis
4924	3282.00	ECG: ventricular tachycardia	Cardiac arrythmia
4940	G570.00	Paroxysmal supraventricular tachycardia	Cardiac arrythmia
4944	B630.00	Multiple myeloma	Lymphoma
4979	Eu53012	[X]Postpartum depression NOS	Depression
5002	F372.11	Diabetic polyneuropathy	Diabetes with end-organ damage
5005	H410.00	Pleural plaque disease due to asbestosis	Chronic pulmonary disease
5051	G61..00	Intracerebral haemorrhage	Other neurological disorders
5052	BBV1.13	[M]Osteogenic sarcoma NOS	Solid tumour or leukaemia
5058	G540000	Mitral incompetence, non-rheumatic	Valvular disease
5105	E24..00	Drug dependence	Drug abuse
5117	F253.00	Grand mal status	Other neurological disorders
5128	F142.00	Primary cerebellar degeneration	Other neurological disorders
5129	J623.00	Portal hypertension	Liver disease
5136	B911013	Choriocarcinoma	Solid tumour or leukaemia
5137	B624.11	Leukaemic reticuloendotheliosis	Lymphoma
5138	9Q21.00	Patient in asthma study	Chronic pulmonary disease
5141	G554000	Congestive cardiomyopathy	Congestive heart failure
5144	D313.12	Idiopathic thrombocytopenic purpura	Coagulopathy
5152	F251400	Epileptic seizures - tonic	Other neurological disorders
5179	B620.00	Nodular lymphoma (Brill - Symmers disease)	Lymphoma
5181	D313012	ITP - idiopathic thrombocytopenic purpura	Coagulopathy
5182	K03z.00	Unspecified glomerulonephritis NOS	Renal disease
5185	G64z111	Lateral medullary syndrome	Other neurological disorders
5198	B583000	Secondary malignant neoplasm of brain	Metastatic cancer
5199	B583200	Cerebral metastasis	Metastatic cancer
5203	E246.00	Glue sniffing dependence	Drug abuse
5215	9OI..00	Hypertension monitoring admin.	Hypertension (uncomplicated)
5219	J633z00	Hepatitis unspecified NOS	Liver disease
5232	C354000	Hypocalcaemia NEC	Fluid and electrolyte disorders
5247	C21..00	Nutritional marasmus	Weight loss
5255	G581000	Acute left ventricular failure	Congestive heart failure
5267	H331.00	Intrinsic asthma	Chronic pulmonary disease
5268	G650.11	Insufficiency - basilar artery	Other neurological disorders
5271	D011.11	Vitamin B12 deficiency anaemia	Deficiency anaemia
5291	K031.00	Membranous nephritis unspecified	Renal disease
5306	P100000	Spina bifida with hydrocephalus, unspecified	Other neurological disorders
5326	G02..00	Rheumatic chorea	Other neurological disorders
5363	G64..11	CVA - cerebral artery occlusion	Other neurological disorders
5379	PD23.00	Congenital hydronephrosis	Renal disease
5414	G732000	Gangrene of toe	Peripheral vascular disease
5417	K00..11	Acute nephritis	Renal disease
5431	P11..00	Spina bifida without mention of hydrocephalus	Other neurological disorders
5443	F122.00	Malignant neuroleptic syndrome	Solid tumour or leukaemia
5455	BB53.00	[M]Adenocarcinoma, metastatic, NOS	Metastatic cancer
5463	F03..13	Transverse myelitis	Other neurological disorders
5475	7261011	Cyclodialysis	Renal disease
5484	G574100	Ventricular flutter	Cardiac arrythmia
5512	F230100	Cerebral palsy with spastic diplegia	Paralysis
5513	8HT5.00	Referral to hypertension clinic	Hypertension (uncomplicated)
5515	9N1d.00	Seen in asthma clinic	Chronic pulmonary disease
5519	H563.12	Cryptogenic fibrosing alveolitis	Chronic pulmonary disease
5521	J130200	Acute peptic ulcer with perforation	Peptic ulcer disease
5525	F255011	Focal epilepsy	Other neurological disorders
5560	F23..12	Infantile cerebral palsy	Paralysis
5602	G64z.12	Cerebellar infarction	Other neurological disorders
5610	E253.00	Nondependent hallucinogen abuse	Drug abuse
5611	Eu10.00	[X]Mental and behavioural disorders due to use of alcohol	Alcohol abuse
5619	C294300	Iron deficiency	Deficiency anaemia
5627	H330011	Hay fever with asthma	Chronic pulmonary disease
5632	D300.00	Haemophilia-A (factor VIII deficiency)	Coagulopathy
5637	B53..00	Malignant neoplasm of thyroid gland	Solid tumour or leukaemia
5638	J616000	Primary biliary cirrhosis	Liver disease
5640	G70..00	Atherosclerosis	Peripheral vascular disease
5643	7914300	Replacement of valve of heart NEC	Valvular disease
5644	F281.11	Anoxic - ischaemic encephalopathy	Other neurological disorders
5651	F11z.00	Cerebral degeneration NOS	Other neurological disorders
5668	F251600	Grand mal seizure	Other neurological disorders
5695	G41z.11	Chronic cor pulmonale	Pulmonary circulation disorders
5702	G73..11	Peripheral ischaemic vascular disease	Peripheral vascular disease
5710	H3z..00	Chronic obstructive airways disease NOS	Chronic pulmonary disease
5714	G56y100	Atrioventricular dissociation	Cardiac arrythmia
5723	N042200	Rheumatoid nodule	Rheumatoid arthritis and collagen diseases
5740	E230.00	Acute alcoholic intoxication in alcoholism	Alcohol abuse
5743	G54z500	Valvular heart disease	Valvular disease
5748	C367.00	Hyperkalaemia	Fluid and electrolyte disorders
5758	Eu10212	[X]Chronic alcoholism	Alcohol abuse
5798	H312000	Chronic asthmatic bronchitis	Chronic pulmonary disease
5812	1625.11	Abnormal weight loss - symptom	Weight loss
5842	B58..00	Secondary malignant neoplasm of other specified sites	Metastatic cancer
5867	173A.00	Exercise induced asthma	Chronic pulmonary disease
5871	14A7.12	H/O: stroke	Other neurological disorders
5879	E112.11	Agitated depression	Depression
5884	C109.11	NIDDM - Non-insulin dependent diabetes mellitus	Diabetes (uncomplicated)
5901	B141.12	Rectal carcinoma	Solid tumour or leukaemia
5909	H312011	Chronic wheezy bronchitis	Chronic pulmonary disease
5911	ZV42000	[V]Kidney transplanted	Renal disease
5928	7627.00	Operations on duodenal ulcer	Peptic ulcer disease
5931	1461.00	H/O: dementia	Other neurological disorders
5932	BB06.00	[M]Tumour cells, uncertain whether benign or malignant	Solid tumour or leukaemia
5942	G581.13	Impaired left ventricular function	Congestive heart failure
5943	G73..00	Other peripheral vascular disease	Peripheral vascular disease
5971	7N40000	[SO]Mitral valve	Valvular disease
5987	Eu32z14	[X] Reactive depression NOS	Depression
6009	7937300	Maintenance of cardiac pacemaker system NEC	Cardiac arrythmia
6015	Jyu7100	[X]Other and unspecified cirrhosis of liver	Liver disease
6028	D011X00	Vitamin B12 deficiency anaemia, unspecified	Deficiency anaemia
6051	H563100	Diffuse pulmonary fibrosis	Chronic pulmonary disease
6077	G543215	Pulmonary regurgitation, cause unspecified	Valvular disease
6116	G66..13	CVA - Cerebrovascular accident unspecified	Other neurological disorders
6125	66AS.00	Diabetic annual review	Diabetes (uncomplicated)
6140	H58y400	Squamous metaplasia of lung	Chronic pulmonary disease
6155	G64..13	Stroke due to cerebral arterial occlusion	Other neurological disorders
6169	E23z.00	Alcohol dependence syndrome NOS	Alcohol abuse
6170	B590.11	Carcinomatosis	Metastatic cancer
6220	C370.00	Cystic fibrosis	Chronic pulmonary disease
6228	G68X.00	Sequelae of stroke,not specfd as h'morrhage or infarction	Other neurological disorders
6253	G66..12	Stroke unspecified	Other neurological disorders
6271	F25X.00	Status epilepticus, unspecified	Other neurological disorders
6321	14C1.11	H/O: duodenal ulcer	Peptic ulcer disease
6325	1464.00	H/O: schizophrenia	Psychoses
6328	B834.00	Carcinoma in situ of prostate	Solid tumour or leukaemia
6333	J11..11	Prepyloric ulcer	Peptic ulcer disease
6345	14AN.00	H/O: atrial fibrillation	Cardiac arrythmia
6356	7A4B000	Percutaneous transluminal angioplasty of femoral artery	Peripheral vascular disease
6430	9NM0.00	Attending diabetes clinic	Diabetes (uncomplicated)
6436	BB43.00	[M]Transitional cell carcinoma NOS	Solid tumour or leukaemia
6467	Eu10511	[X]Alcoholic hallucinosis	Alcohol abuse
6471	B57..11	Metastases of respiratory and/or digestive systems	Metastatic cancer
6482	E113700	Recurrent depression	Depression
6494	F037.00	Transverse myelitis	Other neurological disorders
6503	G57..11	Cardiac arrhythmias	Cardiac arrythmia
6509	C108700	Insulin dependent diabetes mellitus with retinopathy	Diabetes with end-organ damage
6546	E112.12	Endogenous depression first episode	Depression
6563	H58..00	Other diseases of lung	Chronic pulmonary disease
6578	Eu01.00	[X]Vascular dementia	Other neurological disorders
6624	H501000	Pleural abscess	Chronic pulmonary disease
6631	14S4.00	H/O: heart valve recipient	Valvular disease
6639	14G1.00	H/O: rheumatoid arthritis	Rheumatoid arthritis and collagen diseases
6684	G723000	Aneurysm of femoral artery	Peripheral vascular disease
6692	SP08600	Liver transplant failure and rejection	Liver disease
6701	B565.00	Secondary and unspec malig neop intrapelvic lymph nodes	Metastatic cancer
6702	F421300	Hypertensive retinopathy	Hypertension with end-organ damage
6707	H330111	Extrinsic asthma with asthma attack	Chronic pulmonary disease
6709	Eu05y11	[X]Epileptic psychosis NOS	Other neurological disorders
6710	Eu31.12	[X]Manic-depressive psychosis	Depression
6712	K050.00	End stage renal failure	Renal disease
6746	BB5M.00	[M]Tubular adenomas and adenocarcinomas	Solid tumour or leukaemia
6771	3273.00	ECG: atrial flutter	Cardiac arrythmia
6791	C108800	Insulin dependent diabetes mellitus - poor control	Diabetes (uncomplicated)
6800	65Q7.00	Viral hepatitis carrier	Liver disease
6806	B12..00	Malignant neoplasm of small intestine and duodenum	Solid tumour or leukaemia
6813	1434.00	H/O: diabetes mellitus	Diabetes (uncomplicated)
6816	D000.11	Normocytic anaemia due to chronic blood loss	Blood loss anaemia
6827	G73..13	Peripheral ischaemia	Peripheral vascular disease
6837	H563.00	Idiopathic fibrosing alveolitis	Chronic pulmonary disease
6842	K060.11	Impaired renal function	Renal disease
6843	P64z.00	Congenital aortic valve insufficiency NOS	Valvular disease
6853	G73z011	Claudication	Peripheral vascular disease
6854	Eu32y00	[X]Other depressive episodes	Depression
6863	J61..00	Cirrhosis and chronic liver disease	Liver disease
6865	761J.11	Stomach ulcer operations	Peptic ulcer disease
6872	G71z.00	Aortic aneurysm NOS	Peripheral vascular disease
6874	Eu31.00	[X]Bipolar affective disorder	Psychoses
6886	P63..00	Congenital aortic valve stenosis	Valvular disease
6889	F135.00	Other choreas	Other neurological disorders
6900	G74y500	Embolism and thrombosis of the subclavian artery	Peripheral vascular disease
6903	B803.00	Carcinoma in situ of colon	Solid tumour or leukaemia
6916	N040P00	Seronegative rheumatoid arthritis	Rheumatoid arthritis and collagen diseases
6920	BB5U.00	[M]Villous adenomas and adenocarcinomas	Solid tumour or leukaemia
6932	E113.11	Endogenous depression - recurrent	Depression
6935	B131.00	Malignant neoplasm of transverse colon	Solid tumour or leukaemia
6950	E112.13	Endogenous depression first episode	Depression
6960	G61..11	CVA - cerebrovascular accid due to intracerebral haemorrhage	Other neurological disorders
6966	BB1D.00	[M]Spindle cell carcinoma	Solid tumour or leukaemia
6983	667..00	Epilepsy monitoring	Other neurological disorders
6985	BB03.11	[M]Secondary neoplasm	Metastatic cancer
7011	E112z00	Single major depressive episode NOS	Depression
7017	7004300	Evacuation of intracerebral haematoma NEC	Other neurological disorders
7035	8E54.00	Exercises for spasticity	Paralysis
7045	14F4.00	H/O: Admission in last year for diabetes foot problem	Diabetes with end-organ damage
7046	B43..00	Malignant neoplasm of body of uterus	Solid tumour or leukaemia
7057	G2z..00	Hypertensive disease NOS	Hypertension (uncomplicated)
7058	8H2P.00	Emergency admission, asthma	Chronic pulmonary disease
7059	8H2J.00	Admit diabetic emergency	Diabetes (uncomplicated)
7069	F420000	Background diabetic retinopathy	Diabetes with end-organ damage
7092	H30..12	Recurrent wheezy bronchitis	Chronic pulmonary disease
7108	14C1.12	H/O: gastric ulcer	Peptic ulcer disease
7123	ZV11300	[V]Personal history of alcoholism	Alcohol abuse
7138	ZV12512	[V]Personal history of cerebrovascular accident (CVA)	Other neurological disorders
7146	H330.00	Extrinsic (atopic) asthma	Chronic pulmonary disease
7167	F24yz11	Specified palsy NEC	Paralysis
7174	L43..00	Obstetric pulmonary embolism	Pulmonary circulation disorders
7180	G4...00	Pulmonary circulation diseases	Pulmonary circulation disorders
7187	B837.00	Carcinoma in situ of bladder	Solid tumour or leukaemia
7191	663P.00	Asthma limiting activities	Chronic pulmonary disease
7196	N045.00	Other juvenile arthritis	Rheumatoid arthritis and collagen diseases
7219	B141.11	Carcinoma of rectum	Solid tumour or leukaemia
7229	663W.00	Asthma prophylactic medication used	Chronic pulmonary disease
7276	7914200	Prosthetic replacement of valve of heart NEC	Valvular disease
7319	BB9G.00	[M]Infiltrating ductular carcinoma	Solid tumour or leukaemia
7321	H541z00	Pulmonary oedema NOS	Chronic pulmonary disease
7323	E000.00	Uncomplicated senile dementia	Other neurological disorders
7328	M037200	Cellulitis in diabetic foot	Diabetes (uncomplicated)
7329	G24..00	Secondary hypertension	Hypertension (uncomplicated)
7378	663U.00	Asthma management plan given	Chronic pulmonary disease
7410	G57y400	Sinoatrial node dysfunction NOS	Cardiac arrythmia
7416	663N.00	Asthma disturbing sleep	Chronic pulmonary disease
7470	F152111	Duchenne Aran muscular atrophy	Other neurological disorders
7473	B8...00	Carcinoma in situ	Solid tumour or leukaemia
7482	G562.00	Left bundle branch hemiblock	Cardiac arrythmia
7483	BBE1.12	[M]Melanoma NOS	Solid tumour or leukaemia
7563	66A3.00	Diabetic on diet only	Diabetes (uncomplicated)
7569	TJ90.00	Adverse reaction to antidepressants	Depression
7593	H51y700	Malignant pleural effusion	Solid tumour or leukaemia
7602	J617000	Chronic alcoholic hepatitis	Alcohol abuse
7604	Eu32.13	[X]Single episode of reactive depression	Depression
7654	B585.00	Secondary malignant neoplasm of bone and bone marrow	Metastatic cancer
7664	Eu00.00	[X]Dementia in Alzheimer's disease	Other neurological disorders
7693	BBE..00	[M]Naevi and melanomas	Solid tumour or leukaemia
7697	B810800	Carcinoma in situ of vocal fold - glottis	Solid tumour or leukaemia
7731	H330.14	Pollen asthma	Chronic pulmonary disease
7737	Eu34113	[X]Neurotic depression	Depression
7746	E250.00	Nondependent alcohol abuse	Alcohol abuse
7749	Eu41211	[X]Mild anxiety depression	Depression
7761	1425000	H/O Malignant melanoma	Solid tumour or leukaemia
7780	G667.00	Left sided CVA	Other neurological disorders
7791	H55..00	Postinflammatory pulmonary fibrosis	Chronic pulmonary disease
7794	G571.11	Ventricular tachycardia	Cardiac arrythmia
7795	C106.12	Diabetes mellitus with neuropathy	Diabetes with end-organ damage
7804	K02..00	Chronic glomerulonephritis	Renal disease
7805	B440.00	Malignant neoplasm of ovary	Solid tumour or leukaemia
7827	G57y.00	Other cardiac dysrhythmias	Cardiac arrythmia
7830	B56..11	Lymph node metastases	Metastatic cancer
7833	B830.00	Carcinoma in situ of breast	Solid tumour or leukaemia
7841	D0...00	Deficiency anaemias	Deficiency anaemia
7856	BBJH.00	[M]Dedifferentiated liposarcoma	Solid tumour or leukaemia
7871	N000.00	Systemic lupus erythematosus	Rheumatoid arthritis and collagen diseases
7884	H3y1.00	Chron obstruct pulmonary dis wth acute exacerbation, unspec	Chronic pulmonary disease
7885	J613.00	Alcoholic liver damage unspecified	Alcohol abuse
7894	7910.00	Plastic repair of mitral valve	Valvular disease
7900	142..12	H/O: carcinoma	Solid tumour or leukaemia
7904	B832000	Carcinoma in situ of endometrium	Solid tumour or leukaemia
7912	G614.00	Pontine haemorrhage	Other neurological disorders
7940	ByuDF11	[X]Non-Hodgkin's lymphoma NOS	Lymphoma
7941	BBW4.00	[M]Chondrosarcoma NOS	Solid tumour or leukaemia
7943	J617.00	Alcoholic hepatitis	Liver disease
7945	F256000	Hypsarrhythmia	Other neurological disorders
7947	J631200	Hepatitis in infectious mononucleosis	Liver disease
7953	Eu34100	[X]Dysthymia	Depression
7957	J614111	Autoimmune chronic active hepatitis	Liver disease
7963	G121.12	Aortic regurgitation - rheumatic	Valvular disease
7975	16I..00	Claudication distance	Peripheral vascular disease
7982	B161200	Malignant neoplasm of common bile duct	Solid tumour or leukaemia
8000	7N40.00	[SO]Valve of heart	Valvular disease
8030	ZV6D600	[V]Alcohol abuse counselling and surveillance	Alcohol abuse
8032	BB5B.00	[M]Pancreatic adenomas and carcinomas	Solid tumour or leukaemia
8037	7L1B000	Insertion of ambulatory peritoneal dialysis catheter	Renal disease
8054	D0z..00	Deficiency anaemias NOS	Deficiency anaemia
8085	BBF1.00	[M]Sarcoma NOS	Solid tumour or leukaemia
8088	BBG3.00	[M]Fibromyxosarcoma	Solid tumour or leukaemia
8097	2828.00	Absence seizure	Other neurological disorders
8101	BB5a.00	[M]Renal adenoma and carcinoma	Solid tumour or leukaemia
8154	B576200	Malignant ascites	Metastatic cancer
8155	14C5.00	H/O: liver disease	Liver disease
8166	B17..00	Malignant neoplasm of pancreas	Solid tumour or leukaemia
8177	B836000	Carcinoma in situ of testis	Solid tumour or leukaemia
8181	S628.00	Traumatic subdural haemorrhage	Other neurological disorders
8187	F251500	Tonic-clonic epilepsy	Other neurological disorders
8195	Eu00z11	[X]Alzheimer's dementia unspec	Other neurological disorders
8206	C350012	Pigmentary cirrhosis of liver	Liver disease
8230	G567400	Wolff-Parkinson-White syndrome	Cardiac arrythmia
8244	B801.00	Carcinoma in situ of oesophagus	Solid tumour or leukaemia
8274	G130.00	Mitral and aortic stenosis	Valvular disease
8281	A789A00	HIV disease resulting in wasting syndrome	HIV/AIDS
8282	2836.00	O/E - quadriplegia	Paralysis
8284	E243.00	Cannabis type drug dependence	Drug abuse
8303	H41..00	Asbestosis	Chronic pulmonary disease
8306	8H7f.00	Referral to diabetes nurse	Diabetes (uncomplicated)
8317	H58y300	Interstitial lung disease NEC	Chronic pulmonary disease
8326	7936600	Implantation of permanent intravenous cardiac pacemaker	Cardiac arrythmia
8330	K0D..00	End-stage renal disease	Renal disease
8335	H33z111	Asthma attack NOS	Chronic pulmonary disease
8350	N040T00	Flare of rheumatoid arthritis	Rheumatoid arthritis and collagen diseases
8351	BB91.00	[M]Infiltrating duct carcinoma	Solid tumour or leukaemia
8355	9OJA.11	Asthma monitored	Chronic pulmonary disease
8363	G852300	Oesophageal varices in alcoholic cirrhosis of the liver	Liver disease
8386	B11..00	Malignant neoplasm of stomach	Solid tumour or leukaemia
8388	ZV57A00	[V]Alcohol rehabilitation	Alcohol abuse
8403	C109700	Non-insulin dependent diabetes mellitus - poor control	Diabetes (uncomplicated)
8407	E10z.00	Schizophrenia NOS	Psychoses
8414	8CA4100	Pt advised re diabetic diet	Diabetes (uncomplicated)
8430	1462.00	H/O: alcoholism	Alcohol abuse
8443	G663.00	Brain stem stroke syndrome	Other neurological disorders
8459	2992.11	O/E - spastic gait	Paralysis
8463	ZV6D700	[V]Drug abuse counselling and surveillance	Drug abuse
8464	G400.00	Acute cor pulmonale	Pulmonary circulation disorders
8478	E130.00	Reactive depressive psychosis	Psychoses
8487	F132z12	Myoclonic seizure	Other neurological disorders
8492	F22z.00	Hemiplegia NOS	Paralysis
8550	B542000	Malignant neoplasm of pituitary gland	Solid tumour or leukaemia
8567	E11..11	Bipolar psychoses	Psychoses
8583	N042000	Rheumatic carditis	Rheumatoid arthritis and collagen diseases
8584	Eu34111	[X]Depressive neurosis	Depression
8600	1D18.00	Pain from metastases	Metastatic cancer
8606	BB5j.00	[M]Endometrioid adenomas and carcinomas	Solid tumour or leukaemia
8607	K0C0.00	Analgesic nephropathy	Renal disease
8618	ZLA2500	Seen by diabetic liaison nurse	Diabetes (uncomplicated)
8627	BB07.00	[M]Tumour cells, malignant	Solid tumour or leukaemia
8634	E004.11	Multi infarct dementia	Other neurological disorders
8636	P64..00	Congenital aortic valve insufficiency	Valvular disease
8640	7G03J00	Excision of melanoma	Solid tumour or leukaemia
8647	B825000	Carcinoma in situ of skin of breast	Solid tumour or leukaemia
8649	ByuDF00	[X]Non-Hodgkin's lymphoma, unspecified type	Lymphoma
8651	G57y600	Nodal rhythm disorder	Cardiac arrythmia
8656	7937000	Implantation of cardiac pacemaker system NEC	Cardiac arrythmia
8660	BBV1.00	[M]Osteosarcoma NOS	Solid tumour or leukaemia
8692	F14..11	Cerebellar disease	Other neurological disorders
8693	B5...11	Carcinoma of other and unspecified sites	Solid tumour or leukaemia
8695	BB12.00	[M]Carcinoma NOS	Solid tumour or leukaemia
8711	BB5D100	[M]Cholangiocarcinoma	Solid tumour or leukaemia
8732	G2...11	BP - hypertensive disease	Hypertension (uncomplicated)
8766	Eu0z.12	[X]Symptomatic psychosis NOS	Psychoses
8771	B170.00	Malignant neoplasm of head of pancreas	Solid tumour or leukaemia
8796	7N40100	[SO]Aortic valve	Valvular disease
8801	M271400	Mixed venous and arterial leg ulcer	Peripheral vascular disease
8826	Eu33.15	[X]SAD - Seasonal affective disorder	Depression
8828	14D1.00	H/O: nephritis	Renal disease
8836	66AR.00	Diabetes management plan given	Diabetes (uncomplicated)
8837	G64..00	Cerebral arterial occlusion	Other neurological disorders
8841	9N2b.00	Seen by cardiac pacemaker technician	Cardiac arrythmia
8842	66A5.00	Diabetic on insulin	Diabetes (uncomplicated)
8851	Eu33.11	[X]Recurrent episodes of depressive reaction	Depression
8854	C380300	Morbid obesity	Obesity
8857	G21z011	Cardiomegaly - hypertensive	Hypertension with end-organ damage
8869	C23z.12	Malnutrition NOS	Weight loss
8902	Eu33.13	[X]Recurrent episodes of reactive depression	Depression
8918	B15..00	Malignant neoplasm of liver and intrahepatic bile ducts	Solid tumour or leukaemia
8919	K08..00	Impaired renal function disorder	Renal disease
8930	BB52.00	[M]Adenocarcinoma NOS	Solid tumour or leukaemia
8933	F222.00	Left hemiplegia	Paralysis
8934	Eu01200	[X]Subcortical vascular dementia	Other neurological disorders
8956	F130300	Parkinsonism with orthostatic hypotension	Other neurological disorders
8958	B8yy000	Carcinoma in situ of thyroid gland	Solid tumour or leukaemia
8966	G5yy900	Left ventricular systolic dysfunction	Congestive heart failure
9013	66AJ.11	Unstable diabetes	Diabetes (uncomplicated)
9015	22K4.00	Body mass index index 25-29 - overweight	Obesity
9018	663y.00	Number of asthma exacerbations in past year	Chronic pulmonary disease
9023	G576300	Atrial premature depolarization	Cardiac arrythmia
9024	8B23.13	Drug dependence therapy	Drug abuse
9026	ZV42700	[V]Liver transplanted	Liver disease
9029	J614100	Chronic active hepatitis	Liver disease
9030	B55..00	Malignant neoplasm of other and ill-defined sites	Solid tumour or leukaemia
9055	Eu32.11	[X]Single episode of depressive reaction	Depression
9057	C360.11	Hypernatraemia	Fluid and electrolyte disorders
9088	B130.00	Malignant neoplasm of hepatic flexure of colon	Solid tumour or leukaemia
9099	7A47.00	Other emergency bypass of femoral artery or popliteal artery	Peripheral vascular disease
9101	H52yz11	Spontaneous pneumothorax NOS	Chronic pulmonary disease
9118	B13z.11	Colonic cancer	Solid tumour or leukaemia
9130	A788.11	Human immunodeficiency virus infection	HIV/AIDS
9145	9N4I.00	DNA - Did not attend diabetic clinic	Diabetes (uncomplicated)
9156	BB1K.00	[M]Oat cell carcinoma	Solid tumour or leukaemia
9172	BBmK.00	[M]Waldenstrom's macroglobulinaemia	Lymphoma
9179	F151.00	Spinal muscular atrophy	Other neurological disorders
9183	E11z200	Masked depression	Depression
9204	G732.00	Peripheral gangrene	Peripheral vascular disease
9211	Eu32100	[X]Moderate depressive episode	Depression
9237	B21z.00	Malignant neoplasm of larynx NOS	Solid tumour or leukaemia
9258	283..00	O/E - paralysis	Paralysis
9267	B812.00	Carcinoma in situ of bronchus and lung	Solid tumour or leukaemia
9271	F240.00	Quadriplegia	Paralysis
9273	Z416.00	Substance abuse counselling	Drug abuse
9281	E103z00	Paranoid schizophrenia NOS	Psychoses
9286	G140413	Tricuspid regurgitation, cause unspecified	Valvular disease
9291	BB1J.00	[M]Small cell carcinoma NOS	Solid tumour or leukaemia
9326	8BIF.00	Epilepsy medication review	Other neurological disorders
9375	F241100	Spastic paraplegia	Paralysis
9379	K08y500	Acute interstitial nephritis	Renal disease
9385	F24y000	Progressive supranuclear palsy	Other neurological disorders
9391	G120.00	Rheumatic aortic stenosis	Valvular disease
9396	7918000	Annuloplasty of mitral valve	Valvular disease
9422	Eu25.00	[X]Schizoaffective disorders	Psychoses
9444	ZV10400	[V]Personal history of malignant neoplasm of genital organ	Solid tumour or leukaemia
9447	BB5j200	[M]Endometrioid carcinoma	Solid tumour or leukaemia
9450	G540.14	Mitral valve regurgitation	Valvular disease
9454	G72..00	Other aneurysm	Peripheral vascular disease
9470	B34z.00	Malignant neoplasm of female breast NOS	Solid tumour or leukaemia
9479	7936A00	Implant intravenous pacemaker for atrial fibrillation	Cardiac arrythmia
9489	9NN2.00	Under care of community alcohol team	Alcohol abuse
9491	B142.11	Anal carcinoma	Solid tumour or leukaemia
9494	J616.00	Biliary cirrhosis	Liver disease
9498	7911.00	Plastic repair of aortic valve	Valvular disease
9503	D31..00	Purpura and other haemorrhagic conditions	Coagulopathy
9505	B582600	Secondary malignant neoplasm of skin of breast	Metastatic cancer
9508	Eu10011	[X]Acute alcoholic drunkenness	Alcohol abuse
9509	Eu02300	[X]Dementia in Parkinson's disease	Other neurological disorders
9520	66YB.00	Chronic obstructive pulmonary disease monitoring	Chronic pulmonary disease
9521	Eu30.11	[X]Bipolar disorder, single manic episode	Psychoses
9524	G580.14	Biventricular failure	Congestive heart failure
9532	C290.00	Vitamin K deficiency	Coagulopathy
9537	D00yz00	Other specified iron deficiency anaemia NOS	Deficiency anaemia
9552	66Y5.00	Change in asthma management plan	Chronic pulmonary disease
9565	Eu01.11	[X]Arteriosclerotic dementia	Other neurological disorders
9569	F255000	Jacksonian, focal or motor epilepsy	Other neurological disorders
9591	G541500	Aortic stenosis	Valvular disease
9611	P23..00	Congenital hydrocephalus	Other neurological disorders
9618	B56..00	Secondary and unspecified malignant neoplasm of lymph nodes	Metastatic cancer
9622	B525.00	Malignant neoplasm of cauda equina	Solid tumour or leukaemia
9663	66Y9.00	Step up change in asthma management plan	Chronic pulmonary disease
9667	Eu32200	[X]Severe depressive episode without psychotic symptoms	Depression
9696	G604.00	Subarachnoid haemorrhage from posterior communicating artery	Other neurological disorders
9707	N047.00	Seropositive errosive rheumatoid arthritis	Rheumatoid arthritis and collagen diseases
9711	H47..00	Pneumonitis due to inhalation of solids or liquids	Chronic pulmonary disease
9712	BB4A.00	[M]Papillary transitional cell carcinoma	Solid tumour or leukaemia
9747	F25z.00	Epilepsy NOS	Other neurological disorders
9759	G718.00	Leaking abdominal aortic aneurysm	Peripheral vascular disease
9796	1B1U.00	Symptoms of depression	Depression
9835	2BBL.00	O/E - diabetic maculopathy present both eyes	Diabetes with end-organ damage
9840	K010.00	Nephrotic syndrome with proliferative glomerulonephritis	Renal disease
9849	8H7p.00	Referral to community alcohol team	Alcohol abuse
9853	J121.00	Chronic duodenal ulcer	Peptic ulcer disease
9876	H38..00	Severe chronic obstructive pulmonary disease	Chronic pulmonary disease
9878	14V1.11	H/O: cardiac pacemaker	Cardiac arrythmia
9881	M271200	Mixed diabetic ulcer - foot	Diabetes with end-organ damage
9885	BB33.00	[M]Basal cell carcinoma, morphoea type	Solid tumour or leukaemia
9886	F252.00	Petit mal status	Other neurological disorders
9887	F25y200	Locl-rlt(foc)(part)idiop epilep&epilptic syn seiz locl onset	Other neurological disorders
9897	9OL..00	Diabetes monitoring admin.	Diabetes (uncomplicated)
9902	B3...11	Carcinoma of bone, connective tissue, skin and breast	Solid tumour or leukaemia
9906	G564.00	Right bundle branch block	Cardiac arrythmia
9913	1O1..00	Heart failure confirmed	Congestive heart failure
9954	H570.00	Rheumatoid lung	Rheumatoid arthritis and collagen diseases
9956	BB9E000	[M]Intraductal carcinoma and lobular carcinoma in situ	Solid tumour or leukaemia
9958	42W..00	Hb. A1C - diabetic control	Diabetes (uncomplicated)
9974	9N1v.00	Seen in diabetic eye clinic	Diabetes (uncomplicated)
9979	F25yz00	Other forms of epilepsy NOS	Other neurological disorders
9981	J14..13	Jejunal ulcer	Peptic ulcer disease
9984	B00..11	Carcinoma of lip	Solid tumour or leukaemia
9985	G64z200	Left sided cerebral infarction	Other neurological disorders
10015	1BT..00	Depressed mood	Depression
10043	66YJ.00	Asthma annual review	Chronic pulmonary disease
10047	P736.12	Pulmonary arterio-venous malformation	Pulmonary circulation disorders
10062	G6z..00	Cerebrovascular disease NOS	Other neurological disorders
10078	G13..00	Diseases of mitral and aortic valves	Valvular disease
10079	G580.12	Right heart failure	Congestive heart failure
10081	K05..11	Chronic uraemia	Renal disease
10097	C03..00	Congenital hypothyroidism	Hypothyroidism
10098	C10yy00	Other specified diabetes mellitus with other spec comps	Diabetes with end-organ damage
10099	F420300	Advanced diabetic maculopathy	Diabetes with end-organ damage
10111	G54z100	Stenosis of unspecified heart valve	Valvular disease
10134	BB29.00	[M]Squamous cell carcinoma in situ NOS	Solid tumour or leukaemia
10154	G580.13	Right ventricular failure	Congestive heart failure
10187	G541012	Aortic regurgitation, non-rheumatic	Valvular disease
10274	8B3j.00	Asthma medication review	Chronic pulmonary disease
10283	B01..00	Malignant neoplasm of tongue	Solid tumour or leukaemia
10288	F113000	Normal pressure hydrocephalus	Other neurological disorders
10290	Eu34112	[X]Depressive personality disorder	Depression
10334	8CP0.00	Cancer care plan discussed with patient	Solid tumour or leukaemia
10335	1O0..00	Cancer confirmed	Solid tumour or leukaemia
10358	B222.00	Malignant neoplasm of upper lobe, bronchus or lung	Solid tumour or leukaemia
10375	B810811	Carcinoma in situ of glottis	Solid tumour or leukaemia
10387	B830000	Lobular carcinoma in situ of breast	Solid tumour or leukaemia
10411	C333000	Waldenstrom's macroglobulinaemia	Lymphoma
10418	C10ED00	Type 1 diabetes mellitus with nephropathy	Diabetes with end-organ damage
10455	E211200	Depressive personality disorder	Depression
10487	663j.00	Asthma - currently active	Chronic pulmonary disease
10504	G64z300	Right sided cerebral infarction	Other neurological disorders
10506	D01z000	[X]Megaloblastic anaemia NOS	Deficiency anaemia
10538	Eu11211	[X]Drug addiction - opioids	Drug abuse
10539	J61z.00	Chronic liver disease NOS	Liver disease
10541	BB22.00	[M]Papillary carcinoma NOS	Solid tumour or leukaemia
10575	E107z00	Schizo-affective schizophrenia NOS	Psychoses
10588	BBK0200	[M]Leiomyosarcoma NOS	Solid tumour or leukaemia
10610	E112.00	Single major depressive episode	Depression
10636	J624.00	Hepatorenal syndrome	Liver disease
10642	ZC2C800	Dietary advice for diabetes mellitus	Diabetes (uncomplicated)
10647	K02..11	Nephritis - chronic	Renal disease
10659	F464000	Diabetic cataract	Diabetes with end-organ damage
10667	Eu32400	[X]Mild depression	Depression
10668	BB5a000	[M]Renal cell carcinoma	Solid tumour or leukaemia
10691	J610.00	Alcoholic fatty liver	Alcohol abuse
10692	C10EM00	Type 1 diabetes mellitus with ketoacidosis	Diabetes (uncomplicated)
10698	B450100	Malignant neoplasm of vaginal vault	Solid tumour or leukaemia
10712	G565400	Trifascicular block	Cardiac arrythmia
10718	297A.00	O/E - Parkinsonian tremor	Other neurological disorders
10720	Eu32y11	[X]Atypical depression	Depression
10721	SP14300	Hepatorenal syndrome as a complication of care	Liver disease
10728	ZC2CM00	Dietary advice for obesity	Obesity
10755	F420600	Non proliferative diabetic retinopathy	Diabetes with end-organ damage
10792	662M.00	Stroke monitoring	Other neurological disorders
10794	G656.00	Vertebrobasilar insufficiency	Other neurological disorders
10797	G858.00	Oesophageal varices NOS	Liver disease
10802	H37..00	Moderate chronic obstructive pulmonary disease	Chronic pulmonary disease
10809	K021.00	Chronic membranous glomerulonephritis	Renal disease
10818	G20z.00	Essential hypertension NOS	Hypertension (uncomplicated)
10824	9N1i.00	Seen in diabetic foot clinic	Diabetes (uncomplicated)
10825	E118.00	Seasonal affective disorder	Depression
10827	7A44000	Percutaneous transluminal angioplasty of iliac artery	Peripheral vascular disease
10851	B51..11	Cerebral tumour - malignant	Solid tumour or leukaemia
10863	H36..00	Mild chronic obstructive pulmonary disease	Chronic pulmonary disease
10864	B132.00	Malignant neoplasm of descending colon	Solid tumour or leukaemia
10890	Z7E4400	Cerebellar ataxia	Other neurological disorders
10903	E25y.12	Laxative abuse	Drug abuse
10922	G561200	Mobitz type II atrioventricular block	Cardiac arrythmia
10936	N102.00	Sacroiliitis NEC	Rheumatoid arthritis and collagen diseases
10946	B136.00	Malignant neoplasm of ascending colon	Solid tumour or leukaemia
10949	B162.00	Malignant neoplasm of ampulla of Vater	Solid tumour or leukaemia
10962	9h2..00	Exception reporting: stroke quality indicators	Other neurological disorders
10964	G541400	Aortic valve stenosis with insufficiency	Valvular disease
10977	66Ac.00	Diabetic peripheral neuropathy screening	Diabetes (uncomplicated)
10980	H322.00	Centrilobular emphysema	Chronic pulmonary disease
10995	B5...00	Malignant neoplasm of other and unspecified sites	Solid tumour or leukaemia
10996	2126200	Asthma resolved	Chronic pulmonary disease
11009	B1z..00	Malig neop oth/ill-defined sites digestive tract/peritoneum	Solid tumour or leukaemia
11015	667F.00	Seizure free >12 months	Other neurological disorders
11018	8HBG.00	Diabetic retinopathy 12 month review	Diabetes with end-organ damage
11019	8H2R.00	Admit COPD emergency	Chronic pulmonary disease
11022	178..00	Asthma trigger	Chronic pulmonary disease
11026	9h51.00	Excepted from COPD quality indicators: Patient unsuitable	Chronic pulmonary disease
11035	B593.00	Primary malignant neoplasm of unknown site	Solid tumour or leukaemia
11039	9h21.00	Excepted from stroke quality indicators: Patient unsuitable	Other neurological disorders
11041	9h41.00	Excepted from diabetes qual indicators: Patient unsuitable	Diabetes (uncomplicated)
11055	Eu25100	[X]Schizoaffective disorder, depressive type	Depression
11056	8BL0.00	Patient on maximal tolerated antihypertensive therapy	Hypertension (uncomplicated)
11063	7936.11	Introduction of intravenous cardiac pacemaker system	Cardiac arrythmia
11074	9h22.00	Excepted from stroke quality indicators: Informed dissent	Other neurological disorders
11094	9NND.00	Under care of diabetic foot screener	Diabetes (uncomplicated)
11101	H060500	Acute tracheobronchitis	Chronic pulmonary disease
11104	J111211	Perforated chronic gastric ulcer	Peptic ulcer disease
11106	E011100	Korsakov's alcoholic psychosis with peripheral neuritis	Psychoses
11107	C253.00	Wernicke's encephalopathy	Other neurological disorders
11129	2BBQ.00	O/E - left eye background diabetic retinopathy	Diabetes with end-organ damage
11150	H311.00	Mucopurulent chronic bronchitis	Chronic pulmonary disease
11175	Eu01100	[X]Multi-infarct dementia	Other neurological disorders
11186	F250.00	Generalised nonconvulsive epilepsy	Other neurological disorders
11202	H530z00	Abscess of lung NOS	Chronic pulmonary disease
11244	Eu2z.00	[X]Unspecified nonorganic psychosis	Psychoses
11252	Eu33212	[X]Major depression, recurrent without psychotic symptoms	Depression
11266	9h52.00	Excepted from COPD quality indicators: Informed dissent	Chronic pulmonary disease
11271	65V3.11	Hepatitis notification	Liver disease
11284	585f.00	Echocardiogram shows left ventricular systolic dysfunction	Congestive heart failure
11287	66YM.00	Chronic obstructive pulmonary disease annual review	Chronic pulmonary disease
11312	H35..00	Extrinsic allergic alveolitis	Chronic pulmonary disease
11322	C041000	Irradiation hypothyroidism	Hypothyroidism
11329	Eu33211	[X]Endogenous depression without psychotic symptoms	Depression
11348	9h42.00	Excepted from diabetes quality indicators: Informed dissent	Diabetes (uncomplicated)
11351	585g.00	Echocardiogram shows left ventricular diastolic dysfunction	Congestive heart failure
11370	1O2..00	Asthma confirmed	Chronic pulmonary disease
11379	Eu00112	[X]Senile dementia,Alzheimer's type	Other neurological disorders
11387	9OJ2.00	Refuses asthma monitoring	Chronic pulmonary disease
11394	F254500	Complex partial epileptic seizure	Other neurological disorders
11401	C38z000	Simple obesity NOS	Obesity
11403	B810.00	Carcinoma in situ of larynx	Solid tumour or leukaemia
11424	G580300	Compensated cardiac failure	Congestive heart failure
11430	G715000	Thoracoabdominal aortic aneurysm, ruptured	Peripheral vascular disease
11431	ZV02B00	[V]Hepatitis B carrier	Liver disease
11433	2BBP.00	O/E - right eye background diabetic retinopathy	Diabetes with end-organ damage
11461	66C..00	Obesity monitoring	Obesity
11471	8B3l.00	Diabetes medication review	Diabetes (uncomplicated)
11494	H5...00	Other respiratory system diseases	Chronic pulmonary disease
11526	C365100	Hypovolaemia	Fluid and electrolyte disorders
11548	146D.00	H/O: manic depressive disorder	Psychoses
11551	C10B.00	Diabetes mellitus induced by steroids	Diabetes (uncomplicated)
11553	SP08300	Kidney transplant failure and rejection	Renal disease
11573	H58yz00	Other lung disease NEC NOS	Chronic pulmonary disease
11596	E11y000	Unspecified manic-depressive psychoses	Psychoses
11599	7276.00	Pan retinal photocoagulation for diabetes	Diabetes with end-organ damage
11615	C362200	Lactic acidosis	Fluid and electrolyte disorders
11624	M271300	Arterial leg ulcer	Peripheral vascular disease
11626	F420z00	Diabetic retinopathy NOS	Diabetes with end-organ damage
11628	B1z0.11	Cancer of bowel	Solid tumour or leukaemia
11631	C37z.11	Marinesco-Sjogren syndrome	Rheumatoid arthritis and collagen diseases
11632	PH12.11	Sjogren - Larsson syndrome	Rheumatoid arthritis and collagen diseases
11670	Eu10611	[X]Korsakov's psychosis, alcohol induced	Alcohol abuse
11673	9hA1.00	Excepted from asthma quality indicators: Patient unsuitable	Chronic pulmonary disease
11677	8H7r.00	Refer to diabetic foot screener	Diabetes (uncomplicated)
11695	9hA2.00	Excepted from asthma quality indicators: Informed dissent	Chronic pulmonary disease
11717	Eu32000	[X]Mild depressive episode	Depression
11740	9k1..00	Alcohol misuse - enhanced services administration	Drug abuse
11766	7A47.16	Other emergency bypass of femoral artery	Peripheral vascular disease
11773	7L1A.11	Dialysis for renal failure	Renal disease
11778	Eu23200	[X]Acute schizophrenia-like psychotic disorder	Psychoses
11784	2J2..00	Hepatitis A status	Liver disease
11833	H35z100	Hypersensitivity pneumonitis NOS	Chronic pulmonary disease
11840	E242.00	Cocaine type drug dependence	Drug abuse
11848	C314.11	Renal diabetes	Diabetes with end-organ damage
11865	7N40300	[SO]Pulmonary valve	Valvular disease
11873	K03..12	Nephropathy, unspecified	Renal disease
11875	K02..12	Nephropathy - chronic	Renal disease
11878	G133.12	Mitral and aortic regurgitation	Valvular disease
11892	C030.00	Pendred's syndrome	Hypothyroidism
11913	Eu41200	[X]Mixed anxiety and depressive disorder	Depression
11920	N000400	Systemic lupus erythematosus with pericarditis	Rheumatoid arthritis and collagen diseases
11922	BBEG.11	[M]Lentigo maligna melanoma	Solid tumour or leukaemia
11930	9NN9.00	Under care of diabetes specialist nurse	Diabetes (uncomplicated)
11950	B937400	Essential (haemorrhagic) thrombocythaemia	Coagulopathy
11960	760C300	Fibreoptic endoscopic injection sclerotherapy oesoph varices	Liver disease
11961	D01..00	Other deficiency anaemias	Deficiency anaemia
11973	Eu24.13	[X]Induced psychotic disorder	Psychoses
11977	ZL62500	Referral to diabetes nurse	Diabetes (uncomplicated)
11991	B454.11	Primary vulval cancer	Solid tumour or leukaemia
12006	B621.00	Mycosis fungoides	Lymphoma
12019	N04X.00	Seropositive rheumatoid arthritis, unspecified	Rheumatoid arthritis and collagen diseases
12030	9OL6.00	Diabetes monitoring 3rd letter	Diabetes (uncomplicated)
12054	F21z.00	Central nervous system demyelination NOS	Other neurological disorders
12084	B82..00	Carcinoma in situ of skin	Solid tumour or leukaemia
12099	Eu32300	[X]Severe depressive episode with psychotic symptoms	Depression
12106	ZV10.00	[V]Personal history of malignant neoplasm	Solid tumour or leukaemia
12119	B833300	Carcinoma in situ of vulva	Solid tumour or leukaemia
12122	9H91.00	Depression medication review	Depression
12149	G561100	First degree atrioventricular block	Cardiac arrythmia
12166	H3y..00	Other specified chronic obstructive airways disease	Chronic pulmonary disease
12173	Eu30.00	[X]Manic episode	Psychoses
12204	C354A00	Metastatic calcification	Metastatic cancer
12213	8BL2.00	Patient on maximal tolerated therapy for diabetes	Diabetes (uncomplicated)
12225	8H7C.00	Refer, diabetic liaison nurse	Diabetes (uncomplicated)
12234	D313000	Idiopathic thrombocytopenic purpura	Coagulopathy
12244	7N40200	[SO]Tricuspid valve	Valvular disease
12247	8I6G.00	Diabetic foot examination not indicated	Diabetes (uncomplicated)
12262	8I3X.00	Diabetic retinopathy screening refused	Diabetes (uncomplicated)
12265	B937411	Primary thrombocythaemia	Coagulopathy
12273	B806.00	Carcinoma in situ of anus NOS	Solid tumour or leukaemia
12307	66AU.00	Diabetes care by hospital only	Diabetes (uncomplicated)
12312	G543.00	Pulmonary valve disorders	Valvular disease
12314	585k.00	Echocardiogram shows normal left ventricular function	Congestive heart failure
12323	B6...00	Malignant neoplasm of lymphatic and haemopoietic tissue	Solid tumour or leukaemia
12331	7A48.15	Other bypass of popliteal artery	Peripheral vascular disease
12335	B62y.00	Malignant lymphoma NOS	Lymphoma
12353	Eu10500	[X]Mental & behav dis due to use alcohol: psychotic disorder	Alcohol abuse
12366	662T.00	Congestive heart failure monitoring	Congestive heart failure
12375	14AQ.00	History of supraventricular tachycardia	Cardiac arrythmia
12388	BB43.11	[M]Urothelial carcinoma	Solid tumour or leukaemia
12389	B4A1.00	Malignant neoplasm of renal pelvis	Solid tumour or leukaemia
12398	1D1A.00	Complaining of weight loss	Weight loss
12399	9H90.00	Depression annual review	Depression
12413	5C10.00	Carotid artery doppler abnormal	Other neurological disorders
12427	BB9F.00	[M]Lobular carcinoma NOS	Solid tumour or leukaemia
12442	66e..00	Alcohol disorder monitoring	Alcohol abuse
12455	C10E.11	Type I diabetes mellitus	Diabetes (uncomplicated)
12464	B62x200	Peripheral T-cell lymphoma	Lymphoma
12465	K032.00	Membranoproliferative nephritis unspecified	Renal disease
12472	225E.00	O/E - paranoid delusions	Psychoses
12479	1Z13.00	Chronic kidney disease stage 4	Renal disease
12480	BB9K000	[M]Paget's disease and intraductal carcinoma of breast	Solid tumour or leukaemia
12490	B550200	Malignant neoplasm of nose NOS	Solid tumour or leukaemia
12497	BB82100	[M]Mucinous adenocarcinoma	Solid tumour or leukaemia
12499	Byu6.00	[X]Malignant neoplasm of breast	Solid tumour or leukaemia
12506	66AP.00	Diabetes: practice programme	Diabetes (uncomplicated)
12507	9N2i.00	Seen by diabetic liaison nurse	Diabetes (uncomplicated)
12539	B3...12	Sarcoma of bone and connective tissue	Solid tumour or leukaemia
12550	G5yyA00	Left ventricular diastolic dysfunction	Congestive heart failure
12554	8HHe.00	Referral to community drug and alcohol team	Alcohol abuse
12555	G671z00	Generalised ischaemic cerebrovascular disease NOS	Other neurological disorders
12557	24D..15	O/E - pulmonary murmur	Valvular disease
12566	1Z12.00	Chronic kidney disease stage 3	Renal disease
12580	BBB0.00	[M]Adenosquamous carcinoma	Solid tumour or leukaemia
12582	B224100	Malignant neoplasm of lower lobe of lung	Solid tumour or leukaemia
12585	1Z14.00	Chronic kidney disease stage 5	Renal disease
12586	1Z11.00	Chronic kidney disease stage 2	Renal disease
12590	G58z.11	Weak heart	Congestive heart failure
12609	BB19.00	[M]Carcinoma, anaplastic type, NOS	Solid tumour or leukaemia
12621	Eu02.00	[X]Dementia in other diseases classified elsewhere	Other neurological disorders
12627	9N0k.00	Seen in heart failure clinic	Congestive heart failure
12628	E021000	Drug-induced paranoid state	Drug abuse
12640	C10FC00	Type 2 diabetes mellitus with nephropathy	Diabetes with end-organ damage
12651	146F.00	H/O: drug abuse	Drug abuse
12666	F23yz00	Other infantile cerebral palsy NOS	Paralysis
12675	66AQ.00	Diabetes: shared care programme	Diabetes (uncomplicated)
12680	8CR4.00	Hypertension clinical management plan	Hypertension (uncomplicated)
12682	679R.00	Patient offered diabetes structured education programme	Diabetes (uncomplicated)
12703	3881.00	Education score - diabetes	Diabetes (uncomplicated)
12720	1Z1..00	Chronic renal impairment	Renal disease
12733	7A20311	Carotid endarterectomy and patch	Other neurological disorders
12735	G732100	Gangrene of foot	Peripheral vascular disease
12736	C10F500	Type 2 diabetes mellitus with gangrene	Diabetes with end-organ damage
12752	P61..00	Congenital tricuspid atresia and stenosis	Valvular disease
12771	E12z.00	Paranoid psychosis NOS	Psychoses
12777	146H.00	H/O: psychosis	Psychoses
12831	E115.11	Manic-depressive - now depressed	Depression
12833	G668.00	Right sided CVA	Other neurological disorders
12856	8H7x.00	Referral to drug abuse counsellor	Drug abuse
12870	B221.00	Malignant neoplasm of main bronchus	Solid tumour or leukaemia
12974	E250200	Nondependent alcohol abuse, episodic	Alcohol abuse
12977	1366.00	Very heavy drinker - >9u/day	Alcohol abuse
12984	136Q.00	Very heavy drinker	Alcohol abuse
12987	H33z200	Late-onset asthma	Chronic pulmonary disease
13024	Eu30100	[X]Mania without psychotic symptoms	Psychoses
13057	679L.00	Health education - diabetes	Diabetes (uncomplicated)
13064	663V.00	Asthma severity	Chronic pulmonary disease
13065	663V200	Moderate asthma	Chronic pulmonary disease
13066	663h.00	Asthma - currently dormant	Chronic pulmonary disease
13067	66AZ.00	Diabetic monitoring NOS	Diabetes (uncomplicated)
13069	66A8.00	Has seen dietician - diabetes	Diabetes (uncomplicated)
13070	66A1.00	Initial diabetic assessment	Diabetes (uncomplicated)
13071	66AI.00	Diabetic - good control	Diabetes (uncomplicated)
13073	6677.00	Epilepsy drug side effects	Other neurological disorders
13074	13B1.00	Diabetic diet	Diabetes (uncomplicated)
13078	13AC.00	Diabetic weight reducing diet	Diabetes (uncomplicated)
13097	2BBT.00	O/E - right eye proliferative diabetic retinopathy	Diabetes with end-organ damage
13099	2BBR.00	O/E - right eye preproliferative diabetic retinopathy	Diabetes with end-organ damage
13100	2BBJ.00	O/E - no right diabetic retinopathy	Diabetes (uncomplicated)
13101	2BBV.00	O/E - left eye proliferative diabetic retinopathy	Diabetes with end-organ damage
13102	2BBW.00	O/E - right eye diabetic maculopathy	Diabetes with end-organ damage
13103	2BBS.00	O/E - left eye preproliferative diabetic retinopathy	Diabetes with end-organ damage
13104	2BBK.00	O/E - no left diabetic retinopathy	Diabetes (uncomplicated)
13108	2BBX.00	O/E - left eye diabetic maculopathy	Diabetes with end-organ damage
13173	663O.00	Asthma not disturbing sleep	Chronic pulmonary disease
13174	663Q.00	Asthma not limiting activities	Chronic pulmonary disease
13175	663N200	Asthma disturbs sleep frequently	Chronic pulmonary disease
13176	66YK.00	Asthma follow-up	Chronic pulmonary disease
13186	662P.00	Hypertension monitoring	Hypertension (uncomplicated)
13188	662G.00	Hypertensive treatm.changed	Hypertension (uncomplicated)
13189	662g.00	New York Heart Association classification - class II	Congestive heart failure
13191	9OL..11	Diabetes clinic administration	Diabetes (uncomplicated)
13192	9OLA.00	Diabetes monitor. check done	Diabetes (uncomplicated)
13194	9OL4.00	Diabetes monitoring 1st letter	Diabetes (uncomplicated)
13195	9OL5.00	Diabetes monitoring 2nd letter	Diabetes (uncomplicated)
13196	66AD.00	Fundoscopy - diabetic check	Diabetes (uncomplicated)
13197	9OL1.00	Attends diabetes monitoring	Diabetes (uncomplicated)
13220	667D.00	Epilepsy control poor	Other neurological disorders
13221	667R.00	2 to 4 seizures a month	Other neurological disorders
13243	B22..00	Malignant neoplasm of trachea, bronchus and lung	Solid tumour or leukaemia
13252	B4...00	Malignant neoplasm of genitourinary organ	Solid tumour or leukaemia
13278	22K5.00	Body mass index 30+ - obesity	Obesity
13279	C104y00	Other specified diabetes mellitus with renal complications	Diabetes with end-organ damage
13294	2456.00	O/E - arterial wall - aneurysm	Peripheral vascular disease
13307	Eu53011	[X]Postnatal depression NOS	Depression
13559	B4A..00	Malig neop of kidney and other unspecified urinary organs	Solid tumour or leukaemia
13564	G613.00	Cerebellar haemorrhage	Other neurological disorders
13569	B590.00	Disseminated malignancy NOS	Metastatic cancer
13572	G713.11	Ruptured abdominal aortic aneurysm	Peripheral vascular disease
13574	BB36.00	[M]Metatypical carcinoma	Solid tumour or leukaemia
13575	4F32.00	Ascitic fluid: malignant cells	Solid tumour or leukaemia
13577	G67..00	Other cerebrovascular disease	Other neurological disorders
13678	ZL62600	Referral to diabetic liaison nurse	Diabetes (uncomplicated)
13707	8HBJ.00	Stroke / transient ischaemic attack referral	Other neurological disorders
13854	329..00	ECG: heart block	Cardiac arrythmia
14049	42WZ.00	Hb. A1C - diabetic control NOS	Diabetes (uncomplicated)
14050	42c..00	HbA1 - diabetic control	Diabetes (uncomplicated)
14328	43WK.00	Human immunodeficiency virus antibody level	HIV/AIDS
14512	43k0.00	Hepatitis B e antigen level	Liver disease
14656	E11..00	Affective psychoses	Psychoses
14671	J110200	Acute gastric ulcer with perforation	Peptic ulcer disease
14704	C04..12	Thyroid deficiency	Hypothyroidism
14709	E113200	Recurrent major depressive episodes, moderate	Depression
14712	B00..00	Malignant neoplasm of lip	Solid tumour or leukaemia
14723	G543100	Pulmonary stenosis, non-rheumatic	Valvular disease
14728	E110100	Single manic episode, mild	Psychoses
14743	E120.00	Simple paranoid state	Psychoses
14747	E212z00	Schizoid personality disorder NOS	Psychoses
14777	H330000	Extrinsic asthma without status asthmaticus	Chronic pulmonary disease
14784	E117.00	Unspecified bipolar affective disorder	Psychoses
14792	B05..00	Malignant neoplasm of other and unspecified parts of mouth	Solid tumour or leukaemia
14797	G702.00	Extremity artery atheroma	Peripheral vascular disease
14798	H312100	Emphysematous bronchitis	Chronic pulmonary disease
14800	B11z.00	Malignant neoplasm of stomach NOS	Solid tumour or leukaemia
14803	C100100	Diabetes mellitus, adult onset, no mention of complication	Diabetes (uncomplicated)
14809	E249.00	Combined drug dependence, excluding opioids	Drug abuse
14815	B827.00	Carcinoma in situ of skin of lower limb and hip	Solid tumour or leukaemia
14889	C100111	Maturity onset diabetes	Diabetes (uncomplicated)
14912	F12z.00	Parkinson's disease NOS	Other neurological disorders
14965	E13z.00	Nonorganic psychosis NOS	Psychoses
15019	G641.00	Cerebral embolism	Other neurological disorders
15027	B62yz00	Malignant lymphoma NOS	Lymphoma
15058	14A6.00	H/O: heart failure	Congestive heart failure
15097	K02z.00	Chronic glomerulonephritis NOS	Renal disease
15099	E113.00	Recurrent major depressive episode	Depression
15103	B577.00	Secondary malignant neoplasm of liver	Metastatic cancer
15106	G22z.00	Hypertensive renal disease NOS	Hypertension with end-organ damage
15133	7911300	Replacement of aortic valve NEC	Valvular disease
15148	B47..00	Malignant neoplasm of testis	Solid tumour or leukaemia
15155	E112200	Single major depressive episode, moderate	Depression
15157	H31z.00	Chronic bronchitis NOS	Chronic pulmonary disease
15165	E001.00	Presenile dementia	Other neurological disorders
15175	J12z.00	Duodenal ulcer NOS	Peptic ulcer disease
15182	B31z.00	Malignant neoplasm of connective and soft tissue, site NOS	Solid tumour or leukaemia
15211	B630.12	Myelomatosis	Lymphoma
15219	E112300	Single major depressive episode, severe, without psychosis	Depression
15220	Eu34114	[X]Persistant anxiety depression	Depression
15221	B220.00	Malignant neoplasm of trachea	Solid tumour or leukaemia
15223	B4A2.00	Malignant neoplasm of ureter	Solid tumour or leukaemia
15248	H330.13	Hay fever with asthma	Chronic pulmonary disease
15249	E00y.00	Other senile and presenile organic psychoses	Psychoses
15252	G64z.11	Brainstem infarction NOS	Other neurological disorders
15253	G740.00	Embolism and thrombosis of the abdominal aorta	Peripheral vascular disease
15261	F11y100	Cerebral ataxia	Other neurological disorders
15277	F246.00	Cauda equina syndrome	Paralysis
15302	G742z00	Peripheral arterial embolism and thrombosis NOS	Peripheral vascular disease
15304	G715.00	Ruptured aortic aneurysm NOS	Peripheral vascular disease
15377	G200.00	Malignant essential hypertension	Hypertension (uncomplicated)
15388	F114.00	Acquired obstructive hydrocephalus	Other neurological disorders
15403	J14z.00	Gastrojejunal ulcer NOS	Peptic ulcer disease
15424	J616100	Secondary biliary cirrhosis	Liver disease
15425	J661700	Primary sclerosing cholangitis	Liver disease
15439	D00zz00	Iron deficiency anaemia NOS	Deficiency anaemia
15489	J614z00	Chronic hepatitis NOS	Liver disease
15496	G543012	Pulmonary regurgitation, non-rheumatic	Valvular disease
15504	B62y800	Malignant lymphoma NOS of lymph nodes of multiple sites	Lymphoma
15507	B56z.00	Secondary and unspec malig neop lymph nodes NOS	Metastatic cancer
15530	F23..11	Congenital spastic cerebral palsy	Paralysis
15543	BB01.00	[M]Neoplasm, uncertain whether benign or malignant	Solid tumour or leukaemia
15556	D303200	Deficiency of factor V or labile factor	Coagulopathy
15562	J633000	Toxic hepatitis	Liver disease
15588	H350.00	Farmers' lung	Chronic pulmonary disease
15626	H310000	Chronic catarrhal bronchitis	Chronic pulmonary disease
15644	B4A3.00	Malignant neoplasm of urethra	Solid tumour or leukaemia
15684	B204.00	Malignant neoplasm of frontal sinus	Solid tumour or leukaemia
15690	C103.00	Diabetes mellitus with ketoacidotic coma	Diabetes (uncomplicated)
15693	A115.00	Tuberculous bronchiectasis	Chronic pulmonary disease
15709	B1...00	Malignant neoplasm of digestive organs and peritoneum	Solid tumour or leukaemia
15711	B510.00	Malignant neoplasm cerebrum (excluding lobes and ventricles)	Solid tumour or leukaemia
15733	E100000	Unspecified schizophrenia	Psychoses
15743	C043000	Hypothyroidism resulting from para-aminosalicylic acid	Hypothyroidism
15780	K0z..00	Nephritis, nephrosis and nephrotic syndrome NOS	Renal disease
15782	G41z.00	Chronic pulmonary heart disease NOS	Pulmonary circulation disorders
15788	G65zz00	Transient cerebral ischaemia NOS	Other neurological disorders
15815	H56z.00	Alveolar and parietoalveolar disease NOS	Chronic pulmonary disease
15821	J13..11	Stress ulcer NOS	Peptic ulcer disease
15855	J600100	Acute hepatitis - noninfective	Liver disease
15868	B335z00	Malignant neoplasm of skin of trunk, excluding scrotum, NOS	Solid tumour or leukaemia
15907	B16z.00	Malignant neoplasm gallbladder/extrahepatic bile ducts NOS	Solid tumour or leukaemia
15910	7914z00	Plastic repair of unspecified valve of heart NOS	Valvular disease
15923	E115000	Bipolar affective disorder, currently depressed, unspecified	Psychoses
15932	H501100	Thorax abscess NOS	Chronic pulmonary disease
15958	E1...00	Non-organic psychoses	Psychoses
15976	B552.00	Malignant neoplasm of abdomen	Solid tumour or leukaemia
15979	J14y200	Unspecified gastrojejunal ulcer with perforation	Peptic ulcer disease
15991	B506.00	Malignant neoplasm of choroid	Solid tumour or leukaemia
16008	K030.00	Proliferative nephritis unspecified	Renal disease
16033	F243.00	Monoplegia of lower limb	Paralysis
16034	G716.00	Aortic aneurysm without mention of rupture NOS	Peripheral vascular disease
16059	G24z.00	Secondary hypertension NOS	Hypertension (uncomplicated)
16068	G72yz00	Other aneurysm NOS	Peripheral vascular disease
16070	H33zz00	Asthma NOS	Chronic pulmonary disease
16075	B30z.00	Malignant neoplasm of bone and articular cartilage NOS	Solid tumour or leukaemia
16084	G4z..00	Pulmonary circulation disease NOS	Pulmonary circulation disorders
16105	B160.00	Malignant neoplasm of gallbladder	Solid tumour or leukaemia
16117	F240.11	Tetraplegia	Paralysis
16126	B150000	Primary carcinoma of liver	Solid tumour or leukaemia
16146	BBB2.00	[M]Adenocarcinoma with squamous metaplasia	Solid tumour or leukaemia
16161	E25y.00	Nondependent other drug abuse	Drug abuse
16173	G21zz00	Hypertensive heart disease NOS	Hypertension with end-organ damage
16196	1444.00	H/O: obesity	Obesity
16202	B333400	Malignant neoplasm of skin of nose (external)	Solid tumour or leukaemia
16213	B572.00	Secondary malignant neoplasm of pleura	Metastatic cancer
16225	E010.00	Alcohol withdrawal delirium	Alcohol abuse
16230	C106.00	Diabetes mellitus with neurological manifestation	Diabetes with end-organ damage
16237	E01..00	Alcoholic psychoses	Alcohol abuse
16241	B060.00	Malignant neoplasm of tonsil	Solid tumour or leukaemia
16243	E240.00	Opioid type drug dependence	Drug abuse
16256	E02..00	Drug psychoses	Psychoses
16260	G702z00	Extremity artery atheroma NOS	Peripheral vascular disease
16279	14V1.00	H/O: cardiac pacemaker in situ	Cardiac arrythmia
16280	B550400	Malignant neoplasm of neck NOS	Solid tumour or leukaemia
16284	G701.00	Renal artery atherosclerosis	Peripheral vascular disease
16292	G21..00	Hypertensive heart disease	Hypertension with end-organ damage
16297	B0z0.00	Malignant neoplasm of pharynx unspecified	Solid tumour or leukaemia
16298	B18z.00	Malignant neoplasm of retroperitoneum and peritoneum NOS	Solid tumour or leukaemia
16333	E13y.00	Other reactive psychoses	Psychoses
16347	E114300	Bipolar affect disord, currently manic, severe, no psychosis	Psychoses
16366	G723100	Aneurysm of popliteal artery	Peripheral vascular disease
16372	C36z100	Hypochloraemia	Fluid and electrolyte disorders
16373	G140.00	Tricuspid valve disease NEC	Valvular disease
16395	G722000	Aneurysm of common iliac artery	Peripheral vascular disease
16410	H32yz00	Other emphysema NOS	Chronic pulmonary disease
16420	42P2.11	Auto-immune thrombocytopenia	Coagulopathy
16439	H583100	Tropical eosinophilia	Chronic pulmonary disease
16444	C250.00	Beriberi	Other neurological disorders
16445	D31z.00	Haemorrhagic condition NOS	Coagulopathy
16455	J615z00	Non-alcoholic cirrhosis NOS	Liver disease
16460	BBg2.00	[M]Malignant lymphoma, non Hodgkin's type	Lymphoma
16465	K190X00	Persistent proteinuria, unspecified	Renal disease
16490	66AH.00	Diabetic treatment changed	Diabetes (uncomplicated)
16491	C106.13	Diabetes mellitus with polyneuropathy	Diabetes with end-organ damage
16500	B58z.00	Secondary malignant neoplasm of other specified site NOS	Metastatic cancer
16502	C104.00	Diabetes mellitus with renal manifestation	Diabetes with end-organ damage
16506	E112100	Single major depressive episode, mild	Depression
16507	G65z100	Intermittent cerebral ischaemia	Other neurological disorders
16517	G640.00	Cerebral thrombosis	Other neurological disorders
16521	G710.00	Dissecting aortic aneurysm	Peripheral vascular disease
16527	C333.00	Macroglobulinaemia	Lymphoma
16537	E1y..00	Other specified non-organic psychoses	Psychoses
16538	7902000	Correct Fallot tetralogy- valved right ventr outflow conduit	Valvular disease
16539	P6y0.00	Subaortic stenosis	Valvular disease
16545	G11..11	Rheumatic mitral valve disease	Valvular disease
16562	Eu31300	[X]Bipolar affect disorder cur epi mild or moderate depressn	Depression
16565	6627.00	Good hypertension control	Hypertension (uncomplicated)
16632	E291.00	Prolonged depressive reaction	Depression
16639	ZV10300	[V]Personal history of malignant neoplasm of breast	Solid tumour or leukaemia
16655	9OJ..00	Asthma monitoring admin.	Chronic pulmonary disease
16667	8795.00	Asthma control step 2	Chronic pulmonary disease
16677	BB9B.00	[M]Medullary carcinoma NOS	Solid tumour or leukaemia
16692	BB14.00	[M]Carcinomatosis	Metastatic cancer
16704	B302.00	Malignant neoplasm of vertebral column	Solid tumour or leukaemia
16717	H310100	Smokers' cough	Chronic pulmonary disease
16723	BB5S212	[M]Bronchiolar carcinoma	Solid tumour or leukaemia
16725	J615.00	Cirrhosis - non alcoholic	Liver disease
16759	760C500	Fibreoptic endoscopic banding of oesophageal varices	Liver disease
16760	B58y000	Secondary malignant neoplasm of breast	Metastatic cancer
16764	Eu20000	[X]Paranoid schizophrenia	Psychoses
16766	ZV02600	[V]Viral hepatitis carrier	Liver disease
16774	BBmD.00	[M] Cutaneous lymphoma	Lymphoma
16785	8794.00	Asthma control step 1	Chronic pulmonary disease
16788	7937.00	Other cardiac pacemaker system	Cardiac arrythmia
16797	F110000	Alzheimer's disease with early onset	Other neurological disorders
16800	G711.11	Ruptured thoracic aortic aneurysm	Peripheral vascular disease
16808	Eu31000	[X]Bipolar affective disorder, current episode hypomanic	Psychoses
16861	Eu33315	[X]Recurrent severe episodes of psychotic depression	Depression
16874	B4...11	Carcinoma of genitourinary organ	Solid tumour or leukaemia
16881	ZV65312	[V]Dietary counselling in diabetes mellitus	Diabetes (uncomplicated)
16889	6657.11	Lithium monitoring	Psychoses
16902	BB5y000	[M]Basal cell adenocarcinoma	Solid tumour or leukaemia
16905	Eu25011	[X]Schizoaffective psychosis, manic type	Psychoses
16915	B151.00	Malignant neoplasm of intrahepatic bile ducts	Solid tumour or leukaemia
16916	B803400	Carcinoma in situ of caecum	Solid tumour or leukaemia
16929	D215.00	Anaemia secondary to renal failure	Renal disease
16931	B80z000	Carcinoma in situ of pancreas	Solid tumour or leukaemia
16946	13L4.11	Diabetic child	Diabetes (uncomplicated)
16956	G669.00	Cerebral palsy, not congenital or infantile, acute	Paralysis
16967	B432.00	Malignant neoplasm of overlapping lesion of corpus uteri	Solid tumour or leukaemia
16976	ZV12900	[V] Personal history of pulmonary embolism	Pulmonary circulation disorders
16977	F137000	Athetoid cerebral palsy	Paralysis
16983	D311.00	Qualitative platelet defects	Coagulopathy
16993	14AE.00	H/O: aortic aneurysm	Peripheral vascular disease
17004	2987.11	O/E - Parkinson posture	Other neurological disorders
17064	142..00	H/O: malignant neoplasm (*)	Solid tumour or leukaemia
17067	F171100	Autonomic neuropathy due to diabetes	Diabetes with end-organ damage
17093	B802.00	Carcinoma in situ of stomach	Solid tumour or leukaemia
17095	2G5A.00	O/E - Right diabetic foot at risk	Diabetes (uncomplicated)
17137	B833000	Carcinoma in situ of ovary	Solid tumour or leukaemia
17144	B803300	Carcinoma in situ of sigmoid colon	Solid tumour or leukaemia
17151	BB81.11	[M]Ovarian cystadenoma or carcinoma	Solid tumour or leukaemia
17178	BBg..00	[M]Lymphomas, NOS or diffuse	Lymphoma
17182	B627C11	Follicular lymphoma NOS	Lymphoma
17186	D302.12	Rosenthal's disease	Coagulopathy
17206	G565500	Bifascicular block	Cardiac arrythmia
17212	BBLH.00	[M]Rhabdoid sarcoma	Solid tumour or leukaemia
17219	J635300	Toxic liver disease with chronic persistent hepatitis	Liver disease
17220	7A13.11	Emergency repair of aortic aneurysm	Peripheral vascular disease
17222	SP14211	Liver failure as a complication of care	Liver disease
17232	BBEA.00	[M]Amelanotic melanoma	Solid tumour or leukaemia
17247	F35z000	Diabetic mononeuritis NOS	Diabetes with end-organ damage
17253	8L50.00	Renal transplant planned	Renal disease
17257	7915000	Revision of plastic repair of mitral valve	Valvular disease
17258	B802000	Carcinoma in situ of cardia of stomach	Solid tumour or leukaemia
17259	Eu10411	[X]Delirium tremens, alcohol induced	Alcohol abuse
17262	C109600	Non-insulin-dependent diabetes mellitus with retinopathy	Diabetes with end-organ damage
17278	G58z.12	Cardiac failure NOS	Congestive heart failure
17281	Eu2..00	[X]Schizophrenia, schizotypal and delusional disorders	Psychoses
17313	F440700	Diabetic iritis	Diabetes with end-organ damage
17322	G664.00	Cerebellar stroke syndrome	Other neurological disorders
17326	G60X.00	Subarachnoid haemorrh from intracranial artery, unspecif	Other neurological disorders
17330	J613000	Alcoholic hepatic failure	Alcohol abuse
17334	14T3.00	H/O: artificial heart valve	Valvular disease
17345	G714.11	AAA - Abdominal aortic aneurysm without mention of rupture	Peripheral vascular disease
17359	H30..11	Chest infection - unspecified bronchitis	Chronic pulmonary disease
17365	K01B.00	Nephrotic syndrome, diffuse crescentic glomerulonephritis	Renal disease
17366	BBF..00	[M]Soft tissue tumours and sarcomas NOS	Solid tumour or leukaemia
17385	E114.11	Manic-depressive - now manic	Psychoses
17386	B937500	Idiopathic thrombocythaemia	Coagulopathy
17391	B221000	Malignant neoplasm of carina of bronchus	Solid tumour or leukaemia
17399	F250400	Juvenile absence epilepsy	Other neurological disorders
17412	66H..13	Rheumatoid arthrit. monitoring	Rheumatoid arthritis and collagen diseases
17444	66CE.00	Reason for obesity therapy - occupational	Obesity
17460	B627700	Diffuse non-Hodgkin's lymphoblastic (diffuse) lymphoma	Lymphoma
17475	B300A00	Malignant neoplasm of maxilla	Solid tumour or leukaemia
17477	ZV65319	[V]Dietary counselling in obesity	Obesity
17520	D304.00	Von Willebrand's disease	Coagulopathy
17545	C108F11	Type I diabetes mellitus with diabetic cataract	Diabetes with end-organ damage
17559	B1z0.00	Malignant neoplasm of intestinal tract, part unspecified	Solid tumour or leukaemia
17560	G722.00	Aneurysm of iliac artery	Peripheral vascular disease
17596	G131.14	Mitral stenosis and aortic regurgitation	Valvular disease
17597	327..00	ECG: supraventricular arrhythmia	Cardiac arrythmia
17607	Eu10514	[X]Alcoholic psychosis NOS	Psychoses
17675	N001100	CREST syndrome	Rheumatoid arthritis and collagen diseases
17767	G713.00	Abdominal aortic aneurysm which has ruptured	Peripheral vascular disease
17770	E130.11	Psychotic reactive depression	Depression
17812	7916000	Open mitral valvotomy	Valvular disease
17840	G562.11	Left bundle branch block	Cardiac arrythmia
17841	B481.00	Malignant neoplasm of glans penis	Solid tumour or leukaemia
17851	8HBE.00	Heart failure follow-up	Congestive heart failure
17858	C108.12	Type 1 diabetes mellitus	Diabetes (uncomplicated)
17859	C109.12	Type 2 diabetes mellitus	Diabetes (uncomplicated)
17869	66AL.00	Diabetic-uncooperative patient	Diabetes (uncomplicated)
17874	B181.00	Mesothelioma of peritoneum	Solid tumour or leukaemia
17886	66AM.00	Diabetic - follow-up default	Diabetes (uncomplicated)
17887	B62x.00	Malignant lymphoma otherwise specified	Lymphoma
17912	B042.00	Malignant neoplasm, overlapping lesion of floor of mouth	Solid tumour or leukaemia
17982	1BH..11	Delusion	Psychoses
18027	J120.00	Acute duodenal ulcer	Peptic ulcer disease
18053	Eu20y13	[X]Schizophrenifrm psychos NOS	Psychoses
18056	2G5C.00	Foot abnormality - diabetes related	Diabetes with end-organ damage
18057	8B26.00	Antihypertensive therapy	Hypertension (uncomplicated)
18060	7A48.14	Other bypass of femoral artery	Peripheral vascular disease
18066	8CE0.00	Diabetic leaflet given	Diabetes (uncomplicated)
18084	F152300	Pseudobulbar palsy	Other neurological disorders
18100	G12..00	Rheumatic aortic valve disease	Valvular disease
18113	7936E00	Implantation of intravenous dual chamber permanent pacemaker	Cardiac arrythmia
18117	G565.00	Other bundle branch block	Cardiac arrythmia
18121	G401000	Post operative pulmonary embolus	Pulmonary circulation disorders
18137	D00z.00	Unspecified iron deficiency anaemia	Deficiency anaemia
18141	66YE.00	Asthma monitoring due	Chronic pulmonary disease
18142	N030000	Diabetic cheiroarthropathy	Diabetes with end-organ damage
18143	C109G11	Type II diabetes mellitus with arthropathy	Diabetes with end-organ damage
18155	N040Q00	Rheumatoid bursitis	Rheumatoid arthritis and collagen diseases
18156	13Y8.00	Alcoholics anonymous	Alcohol abuse
18167	66AT.00	Annual diabetic blood test	Diabetes (uncomplicated)
18195	PB62000	Congenital polycystic liver disease	Liver disease
18207	H33zz13	Allergic bronchitis NEC	Chronic pulmonary disease
18209	C109012	Type 2 diabetes mellitus with renal complications	Diabetes with end-organ damage
18219	C109.13	Type II diabetes mellitus	Diabetes (uncomplicated)
18223	66YA.00	Step down change in asthma management plan	Chronic pulmonary disease
18224	8796.00	Asthma control step 3	Chronic pulmonary disease
18230	C108J12	Type 1 diabetes mellitus with neuropathic arthropathy	Diabetes with end-organ damage
18245	B330.00	Malignant neoplasm of skin of lip	Solid tumour or leukaemia
18255	BB5L.00	[M]Adenomatous and adenocarcinomatous polyps	Solid tumour or leukaemia
18264	C109J12	Insulin treated Type II diabetes mellitus	Diabetes (uncomplicated)
18269	P766.00	Peripheral arterio-venous aneurysm	Peripheral vascular disease
18270	7G03K00	Excision malignant skin tumour	Solid tumour or leukaemia
18278	C109J00	Insulin treated Type 2 diabetes mellitus	Diabetes (uncomplicated)
18282	C04z.13	Hypothyroid goitre, acquired	Hypothyroidism
18288	Q206112	Erb's palsy	Paralysis
18311	68A7.00	Diabetic retinopathy screening	Diabetes (uncomplicated)
18314	B30..00	Malignant neoplasm of bone and articular cartilage	Solid tumour or leukaemia
18319	J17y800	Healed gastric ulcer leaving a scar	Peptic ulcer disease
18323	H331111	Intrinsic asthma with asthma attack	Chronic pulmonary disease
18324	J120200	Acute duodenal ulcer with perforation	Peptic ulcer disease
18354	B33y.00	Malignant neoplasm of other specified skin sites	Solid tumour or leukaemia
18357	3274.00	ECG: paroxysmal atrial tachy.	Cardiac arrythmia
18380	G759.00	Juvenile polyarteritis	Rheumatoid arthritis and collagen diseases
18383	BBmH.00	[M] Large cell lymphoma	Lymphoma
18386	E002000	Senile dementia with paranoia	Other neurological disorders
18387	C10E700	Type 1 diabetes mellitus with retinopathy	Diabetes with end-organ damage
18390	C10FM00	Type 2 diabetes mellitus with persistent microalbuminuria	Diabetes with end-organ damage
18423	G76A.00	Arterial insufficiency	Peripheral vascular disease
18425	C10FB00	Type 2 diabetes mellitus with polyneuropathy	Diabetes with end-organ damage
18437	G566000	Sinoatrial block	Cardiac arrythmia
18471	F251200	Epileptic seizures - clonic	Other neurological disorders
18475	G544200	Combined disorders of mitral, aortic and tricuspid valves	Valvular disease
18476	66YL.11	COPD follow-up	Chronic pulmonary disease
18478	G721.00	Aneurysm of renal artery	Peripheral vascular disease
18482	662c.00	Hypertension six month review	Hypertension (uncomplicated)
18493	Z7E4.00	Ataxia	Other neurological disorders
18496	C10F600	Type 2 diabetes mellitus with retinopathy	Diabetes with end-organ damage
18499	662U.00	Peripheral vascular disease monitoring	Peripheral vascular disease
18501	66YI.00	COPD self-management plan given	Chronic pulmonary disease
18505	C108.11	IDDM-Insulin dependent diabetes mellitus	Diabetes (uncomplicated)
18510	Eu32.12	[X]Single episode of psychogenic depression	Depression
18590	662b.00	Moderate hypertension control	Hypertension (uncomplicated)
18604	G61..12	Stroke due to intracerebral haemorrhage	Other neurological disorders
18608	B3...00	Malig neop of bone, connective tissue, skin and breast	Solid tumour or leukaemia
18613	B120.00	Malignant neoplasm of duodenum	Solid tumour or leukaemia
18616	B58y.00	Secondary malignant neoplasm of other specified sites	Metastatic cancer
18617	B51..00	Malignant neoplasm of brain	Solid tumour or leukaemia
18618	B335300	Malignant neoplasm of skin of abdominal wall	Solid tumour or leukaemia
18619	B137.00	Malignant neoplasm of splenic flexure of colon	Solid tumour or leukaemia
18621	66YL.00	Chronic obstructive pulmonary disease follow-up	Chronic pulmonary disease
18632	B135.00	Malignant neoplasm of appendix	Solid tumour or leukaemia
18636	E011200	Wernicke-Korsakov syndrome	Alcohol abuse
18642	C10EH00	Type 1 diabetes mellitus with arthropathy	Diabetes with end-organ damage
18652	J63B.00	Autoimmune hepatitis	Liver disease
18654	J111.00	Chronic gastric ulcer	Peptic ulcer disease
18658	B562300	Secondary and unspec malig neop common iliac lymph nodes	Metastatic cancer
18662	8HBH.00	Diabetic retinopathy 6 month review	Diabetes with end-organ damage
18676	B585000	Pathological fracture due to metastatic bone disease	Metastatic cancer
18678	B224000	Malignant neoplasm of lower lobe bronchus	Solid tumour or leukaemia
18683	C10E500	Type 1 diabetes mellitus with ulcer	Diabetes with end-organ damage
18686	662e.00	Stroke/CVA annual review	Other neurological disorders
18689	G660.00	Middle cerebral artery syndrome	Other neurological disorders
18692	9hA..00	Exception reporting: asthma quality indicators	Chronic pulmonary disease
18694	B830100	Intraductal carcinoma in situ of breast	Solid tumour or leukaemia
18702	6G00.00	Postnatal depression counselling	Depression
18712	B4A..11	Renal malignant neoplasm	Solid tumour or leukaemia
18717	9h5..00	Exception reporting: COPD quality indicators	Chronic pulmonary disease
18739	J615z12	Cryptogenic cirrhosis of liver	Liver disease
18744	BBn0.11	[M]Multiple myeloma	Lymphoma
18746	662S.00	Atrial fibrillation monitoring	Cardiac arrythmia
18747	8I6F.00	Diabetic retinopathy screening not indicated	Diabetes (uncomplicated)
18765	G2y..00	Other specified hypertensive disease	Hypertension (uncomplicated)
18771	BBLJ.00	[M]Clear cell sarcoma of kidney	Solid tumour or leukaemia
18774	TB00111	Renal transplant with complication, without blame	Renal disease
18777	C10F000	Type 2 diabetes mellitus with renal complications	Diabetes with end-organ damage
18780	ZV42200	[V]Heart valve transplanted	Valvular disease
18792	9Oi..00	Chronic obstructive pulmonary disease monitoring admin	Chronic pulmonary disease
18824	8I3W.00	Diabetic foot examination declined	Diabetes (uncomplicated)
18853	662f.00	New York Heart Association classification - class I	Congestive heart failure
18882	B006.00	Malignant neoplasm of overlapping lesion of lip	Solid tumour or leukaemia
18899	667T.00	Daily seizures	Other neurological disorders
18905	C370300	Cystic fibrosis with intestinal manifestations	Chronic pulmonary disease
18909	E110.11	Hypomanic psychoses	Psychoses
18912	G623.00	Subdural haemorrhage NOS	Other neurological disorders
18914	C370200	Cystic fibrosis with pulmonary manifestations	Chronic pulmonary disease
18955	SP00100	Mechanical complication of cardiac pacemaker	Cardiac arrythmia
18957	2949.00	Lower limb spasticity	Paralysis
18969	Q206.00	Brachial plexus palsy due to birth trauma	Paralysis
19002	9N2p.00	Seen by community heart failure nurse	Congestive heart failure
19003	66Ye.00	Emergency COPD admission since last appointment	Chronic pulmonary disease
19019	G541z00	Aortic valve disorders NOS	Valvular disease
19041	BB29.12	[M]Intraepidermal carcinoma NOS	Solid tumour or leukaemia
19054	Eu3y111	[X]Recurrent brief depressive episodes	Depression
19060	3297.00	ECG: Wenckebach phenomenon	Cardiac arrythmia
19066	662h.00	New York Heart Association classification - class III	Congestive heart failure
19070	662d.00	Hypertension annual review	Hypertension (uncomplicated)
19091	BB5..00	[M]Adenomas and adenocarcinomas	Solid tumour or leukaemia
19106	66Yd.00	COPD accident and emergency attendance since last visit	Chronic pulmonary disease
19140	B614800	Hodgkin's nodular sclerosis of lymph nodes of multiple sites	Lymphoma
19141	B44..00	Malignant neoplasm of ovary and other uterine adnexa	Solid tumour or leukaemia
19144	Byu4.00	[X]Melanoma and other malignant neoplasms of skin	Solid tumour or leukaemia
19162	B493.00	Malignant neoplasm of anterior wall of urinary bladder	Solid tumour or leukaemia
19167	66YQ.00	Asthma monitoring by nurse	Chronic pulmonary disease
19170	F25y400	Benign Rolandic epilepsy	Other neurological disorders
19191	G56..11	Conduction disorders of heart	Cardiac arrythmia
19201	G61X100	Right sided intracerebral haemorrhage, unspecified	Other neurological disorders
19226	B513.00	Malignant neoplasm of parietal lobe	Solid tumour or leukaemia
19232	24G..00	Aortic valve gradient	Valvular disease
19246	7917000	Closed mitral valvotomy	Valvular disease
19260	G662.00	Posterior cerebral artery syndrome	Other neurological disorders
19263	BB5f.00	[M]Thyroid adenoma and adenocarcinoma	Solid tumour or leukaemia
19316	K016.00	Nephrotic syndrome, diffuse membranous glomerulonephritis	Renal disease
19318	B112.00	Malignant neoplasm of pyloric antrum of stomach	Solid tumour or leukaemia
19321	B311300	Malignant neoplasm of connective and soft tissue of hand	Solid tumour or leukaemia
19334	BBL9.00	[M]Carcinosarcoma NOS	Solid tumour or leukaemia
19345	212T.00	Psychosis, schizophrenia + bipolar affective disord resolved	Psychoses
19348	ZV12511	[V]Personal history of stroke	Other neurological disorders
19354	G65y.00	Other transient cerebral ischaemia	Other neurological disorders
19363	F25A.00	Juvenile myoclonic epilepsy	Other neurological disorders
19367	9Oj3.00	Hypothyroidism monitoring verbal invite	Hypothyroidism
19380	9Or0.00	Heart failure review completed	Congestive heart failure
19381	8HTk.00	Referral to diabetic eye clinic	Diabetes (uncomplicated)
19383	D0...12	Sideropenic anaemia	Deficiency anaemia
19389	B3y..00	Malig neop of bone, connective tissue, skin and breast OS	Solid tumour or leukaemia
19390	7910200	Prosthetic replacement of mitral valve	Valvular disease
19393	Eu01z00	[X]Vascular dementia, unspecified	Other neurological disorders
19412	G602.00	Subarachnoid haemorrhage from middle cerebral artery	Other neurological disorders
19415	B0...00	Malignant neoplasm of lip, oral cavity and pharynx	Solid tumour or leukaemia
19418	A705400	Hepatitis non A non B	Liver disease
19423	B35..00	Malignant neoplasm of male breast	Solid tumour or leukaemia
19428	1I70.00	Chronic obstructive pulmonary disease excluded by spirometry	Chronic pulmonary disease
19437	B30z000	Osteosarcoma	Solid tumour or leukaemia
19439	212S.00	Depression resolved	Depression
19444	Byu4100	[X]Malignant melanoma of skin, unspecified	Solid tumour or leukaemia
19454	F374A00	Polyneuropathy in uraemia	Renal disease
19473	66i..00	Chronic kidney disease monitoring	Renal disease
19475	B471.00	Malignant neoplasm of descended testis	Solid tumour or leukaemia
19477	E004.00	Arteriosclerotic dementia	Other neurological disorders
19478	F121.11	Drug induced parkinsonism	Other neurological disorders
19492	H40..00	Coal workers' pneumoconiosis	Chronic pulmonary disease
19494	136S.00	Hazardous alcohol use	Alcohol abuse
19512	C310400	Glycogenosis with hepatic cirrhosis	Liver disease
19519	663p.00	Asthma treatment compliance unsatisfactory	Chronic pulmonary disease
19520	663n.00	Asthma treatment compliance satisfactory	Chronic pulmonary disease
19539	9OJA.00	Asthma monitoring check done	Chronic pulmonary disease
19549	667S.00	1 to 7 seizures a week	Other neurological disorders
19550	667C.00	Epilepsy control good	Other neurological disorders
19551	667E.00	Epilepsy care arrangement	Other neurological disorders
19577	Q417100	Cerebellar (nontraum) and post fossa haemorhage fet newborn	Other neurological disorders
19657	B911000	Malignant hydatidiform mole	Solid tumour or leukaemia
19665	B824000	Carcinoma in situ of scalp	Solid tumour or leukaemia
19678	BB29.13	[M]Intraepithelial squamous cell carcinoma	Solid tumour or leukaemia
19686	B828.00	Melanoma in situ of skin	Solid tumour or leukaemia
19696	Eu33.12	[X]Recurrent episodes of psychogenic depression	Depression
19699	G544100	Disorders of both mitral and tricuspid valves	Valvular disease
19707	328..00	ECG: ventricular arrhythmia	Cardiac arrythmia
19721	8CE6.00	Chronic obstructive pulmonary disease leaflet given	Chronic pulmonary disease
19731	BB5N.11	[M]Adenoma or or adenocarcinoma in polyposis coli	Solid tumour or leukaemia
19739	68A9.00	Diabetic retinopathy screening offered	Diabetes (uncomplicated)
19928	J13z.00	Peptic ulcer NOS	Peptic ulcer disease
19945	B582.00	Secondary malignant neoplasm of skin	Metastatic cancer
19951	D00z000	Achlorhydric anaemia	Deficiency anaemia
19957	G543z00	Pulmonary valve disorders NOS	Valvular disease
19967	E111000	Recurrent manic episodes, unspecified	Psychoses
19979	G576100	Supraventricular ectopic beats	Cardiac arrythmia
19996	7A14400	Replace aneurysm abdominal aorta by anast aorta to aorta NEC	Peripheral vascular disease
20007	N000000	Disseminated lupus erythematosus	Rheumatoid arthritis and collagen diseases
20026	E021100	Drug-induced hallucinosis	Drug abuse
20027	K00y000	Acute glomerulonephritis in diseases EC	Renal disease
20073	7L1A000	Renal dialysis	Renal disease
20092	B04..00	Malignant neoplasm of floor of mouth	Solid tumour or leukaemia
20110	E110000	Single manic episode, unspecified	Psychoses
20122	F221.00	Spastic hemiplegia	Paralysis
20123	D00y.12	Plummer - Vinson syndrome	Deficiency anaemia
20127	H531.00	Abscess of mediastinum	Chronic pulmonary disease
20129	K00z.00	Acute glomerulonephritis NOS	Renal disease
20137	A70z.00	Unspecified viral hepatitis	Liver disease
20159	B56y.00	Secondary and unspec malig neop lymph nodes multiple sites	Metastatic cancer
20160	B50..00	Malignant neoplasm of eye	Solid tumour or leukaemia
20165	L363.00	Postpartum coagulation defects	Coagulopathy
20166	B45z.00	Malignant neoplasm of female genital organ NOS	Solid tumour or leukaemia
20174	D303600	Deficiency of factor XIII or fibrin stabilizing factor	Coagulopathy
20181	D314.00	Secondary thrombocytopenia	Coagulopathy
20196	14V2.00	H/O: renal dialysis	Renal disease
20198	H060z00	Acute bronchitis NOS	Chronic pulmonary disease
20206	F144z00	Cerebellar ataxia in disease NOS	Other neurological disorders
20221	7917z00	Closed incision of valve of heart NOS	Valvular disease
20228	E13..11	Reactive psychoses	Psychoses
20233	7609z00	Open operation on oesophageal varices NOS	Liver disease
20246	G02..11	Sydenham's chorea	Other neurological disorders
20266	D301.00	Haemophilia-B (factor IX deficiency)	Coagulopathy
20269	H583z00	Pulmonary eosinophilia NOS	Chronic pulmonary disease
20271	N00y.00	Other specified diffuse collagen diseases	Rheumatoid arthritis and collagen diseases
20284	G62z.00	Intracranial haemorrhage NOS	Other neurological disorders
20292	B02..00	Malignant neoplasm of major salivary glands	Solid tumour or leukaemia
20310	C04z.11	Pretibial myxoedema - hypothyroid	Hypothyroidism
20324	R2y1000	[D]Cardiorespiratory failure	Congestive heart failure
20364	H340.00	Recurrent bronchiectasis	Chronic pulmonary disease
20366	C36..11	Electrolyte disorders	Fluid and electrolyte disorders
20437	BBk..00	[M]Lymphomas, nodular or follicular	Lymphoma
20493	F20z.00	Multiple sclerosis NOS	Other neurological disorders
20514	Eu10300	[X]Mental and behav dis due to use alcohol: withdrawal state	Alcohol abuse
20516	K13yz11	Salt-losing nephritis	Renal disease
20564	BB11.00	[M]Carcinoma in situ NOS	Solid tumour or leukaemia
20566	667A.00	Epilepsy treatment stopped	Other neurological disorders
20572	Eu20211	[X]Catatonic stupor	Psychoses
20615	N04..11	Inflammatory polyarthropathy	Rheumatoid arthritis and collagen diseases
20650	U200z00	[X]Intent self poison nonopioid analgesic unspecif place	Drug abuse
20677	761J000	Closure of perforated gastric ulcer	Peptic ulcer disease
20685	B346.00	Malignant neoplasm of axillary tail of female breast	Solid tumour or leukaemia
20696	66AA.11	Injection sites - diabetic	Diabetes (uncomplicated)
20710	BBj..00	[M]Hodgkin's disease	Lymphoma
20762	E011.00	Alcohol amnestic syndrome	Alcohol abuse
20785	Eu20400	[X]Post-schizophrenic depression	Depression
20807	BB26.00	[M]Papillary squamous cell carcinoma	Solid tumour or leukaemia
20822	Q48y100	Congenital cardiac failure	Congestive heart failure
20860	8798.00	Asthma control step 5	Chronic pulmonary disease
20886	8797.00	Asthma control step 4	Chronic pulmonary disease
20900	9OLA.11	Diabetes monitored	Diabetes (uncomplicated)
20912	7609400	Open injection sclerotherapy to oesophageal varices	Liver disease
20940	791A200	Repair of subaortic stenosis	Valvular disease
20962	E240200	Episodic opioid dependence	Drug abuse
20982	BBE2.00	[M]Nodular melanoma	Solid tumour or leukaemia
21022	F396700	Myopathy due to Sjogren's disease	Rheumatoid arthritis and collagen diseases
21061	H3y0.00	Chronic obstruct pulmonary dis with acute lower resp infectn	Chronic pulmonary disease
21065	Eu30200	[X]Mania with psychotic symptoms	Psychoses
21087	E24A.00	Ecstasy type drug dependence	Drug abuse
21096	ZV11400	[V]Personal history of psychoactive substance abuse	Drug abuse
21118	G651000	Vertebro-basilar artery syndrome	Other neurological disorders
21127	D001.00	Iron deficiency anaemia due to dietary causes	Deficiency anaemia
21151	N00z.00	Collagen disease NOS	Rheumatoid arthritis and collagen diseases
21158	K100200	Chronic pyelitis	Renal disease
21185	H53..00	Abscess of lung and mediastinum	Chronic pulmonary disease
21197	Eu43212	[X]Grief reaction	Depression
21216	F14..00	Spinocerebellar disease	Other neurological disorders
21217	BB1N.00	[M]Small cell-large cell carcinoma	Solid tumour or leukaemia
21232	H33zz12	Allergic asthma NEC	Chronic pulmonary disease
21249	F232.00	Congenital quadriplegia	Paralysis
21257	H4...12	Occupational lung disease	Chronic pulmonary disease
21272	P610.00	Congenital tricuspid atresia	Valvular disease
21297	K0A3.00	Chronic nephritic syndrome	Renal disease
21327	B333500	Malignant neoplasm of skin of temple	Solid tumour or leukaemia
21329	B630200	Plasmacytoma NOS	Lymphoma
21330	B180.00	Malignant neoplasm of retroperitoneum	Solid tumour or leukaemia
21358	N040200	Rheumatoid arthritis of shoulder	Rheumatoid arthritis and collagen diseases
21402	B602.00	Burkitt's lymphoma	Lymphoma
21423	K032600	Berger's IgA or IgG nephropathy	Renal disease
21447	BBV3.00	[M]Fibroblastic osteosarcoma	Solid tumour or leukaemia
21455	Eu23012	[X]Cycloid psychosis	Psychoses
21463	BBgC.11	[M]Lymphocytic lymphoma NOS	Lymphoma
21472	Q441.00	Neonatal diabetes mellitus	Diabetes (uncomplicated)
21482	C102.00	Diabetes mellitus with hyperosmolar coma	Diabetes (uncomplicated)
21533	N043200	Pauciarticular juvenile rheumatoid arthritis	Rheumatoid arthritis and collagen diseases
21548	F23y000	Ataxic infantile cerebral palsy	Paralysis
21549	B627C00	Follicular non-Hodgkin's lymphoma	Lymphoma
21590	B58y500	Secondary malignant neoplasm of prostate	Metastatic cancer
21595	Eu23100	[X]Acute polymorphic psychot disord with symp of schizophren	Psychoses
21604	D313011	Idiopathic purpura	Coagulopathy
21609	BB18.00	[M]Carcinoma, undifferentiated type, NOS	Solid tumour or leukaemia
21620	B111.00	Malignant neoplasm of pylorus of stomach	Solid tumour or leukaemia
21624	E230200	Episodic acute alcoholic intoxication in alcoholism	Alcohol abuse
21650	8H35.00	Admitted to alcohol detoxification centre	Alcohol abuse
21652	BB42.00	[M]Transitional cell carcinoma in situ	Solid tumour or leukaemia
21659	BB5Bz00	[M]Pancreatic adenoma or carcinoma NOS	Solid tumour or leukaemia
21662	Eu12211	[X]Drug addiction - cannabis	Drug abuse
21682	BBQ7500	[M]Malignant teratoma, intermediate type	Solid tumour or leukaemia
21689	13AB.00	Diabetic lipid lowering diet	Diabetes (uncomplicated)
21697	G756100	Thrombotic thrombocytopenic purpura	Coagulopathy
21698	B221z00	Malignant neoplasm of main bronchus NOS	Solid tumour or leukaemia
21713	J612000	Alcoholic fibrosis and sclerosis of liver	Alcohol abuse
21732	BBH1.00	[M]Myxosarcoma	Solid tumour or leukaemia
21741	BB5f100	[M]Follicular adenocarcinoma NOS	Solid tumour or leukaemia
21744	9OK..11	Obesity clinic administration	Obesity
21769	J625.11	[X] Liver failure	Liver disease
21792	B808600	Carcinoma in situ of ampulla of Vater	Solid tumour or leukaemia
21807	G111.11	Mitral incompetence - rheumatic	Valvular disease
21826	662F.00	Hypertension treatm. started	Hypertension (uncomplicated)
21833	BB91.11	[M]Duct carcinoma NOS	Solid tumour or leukaemia
21837	G232.00	Hypertensive heart&renal dis wth (congestive) heart failure	Hypertension with end-organ damage
21847	BB5f111	[M]Follicular carcinoma	Solid tumour or leukaemia
21861	BB9E.00	[M]Lobular carcinoma in situ	Solid tumour or leukaemia
21868	BB02.00	[M]Neoplasm, malignant	Solid tumour or leukaemia
21879	Eu10100	[X]Mental and behav dis due to use of alcohol: harmful use	Alcohol abuse
21885	F258.00	Post-ictal state	Other neurological disorders
21887	E002100	Senile dementia with depression	Other neurological disorders
21889	F15..00	Anterior horn cell disease	Other neurological disorders
21914	BB11.11	[M]Intraepithelial carcinoma NOS	Solid tumour or leukaemia
21926	D301.11	Christmas disease	Coagulopathy
21927	7A41.00	Other bypass of iliac artery	Peripheral vascular disease
21935	R003300	[D]Reflex anoxic seizure	Other neurological disorders
21947	K017.00	Nephrotic syn difus mesangial prolifertiv glomerulonephritis	Renal disease
21973	H4...00	Lung disease due to external agents	Chronic pulmonary disease
21980	G140111	Tricuspid regurgitation - rheumatic	Valvular disease
21983	C108012	Type 1 diabetes mellitus with renal complications	Diabetes with end-organ damage
21985	Eu0z.11	[X]Organic psychosis NOS	Psychoses
21986	Eu05200	[X]Organic delusional [schizophrenia-like] disorder	Psychoses
21989	K019.00	Nephrotic syn,diffuse mesangiocapillary glomerulonephritis	Renal disease
22003	G54z013	Regurgitation of unspecified heart valve	Valvular disease
22023	66AJz00	Diabetic - poor control NOS	Diabetes (uncomplicated)
22080	ZV11112	[V]Personal history of manic-depressive psychosis	Psychoses
22103	E02y400	Drug-induced personality disorder	Drug abuse
22104	ZV11000	[V]Personal history of schizophrenia	Psychoses
22116	Eu33400	[X]Recurrent depressive disorder, currently in remission	Depression
22130	9OL3.00	Diabetes monitoring default	Diabetes (uncomplicated)
22135	2833.00	O/E - hemiplegia	Paralysis
22146	B581100	Secondary malignant neoplasm of bladder	Metastatic cancer
22156	BB08.00	[M]Malignant tumour, small cell type	Solid tumour or leukaemia
22158	B630000	Malignant plasma cell neoplasm, extramedullary plasmacytoma	Lymphoma
22163	B134.11	Carcinoma of caecum	Solid tumour or leukaemia
22168	J601100	Subacute hepatitis - noninfective	Liver disease
22187	B150300	Hepatocellular carcinoma	Solid tumour or leukaemia
22188	E1z..00	Non-organic psychosis NOS	Psychoses
22205	K01x411	Lupus nephritis	Renal disease
22252	ZV45100	[V]Renal dialysis status	Renal disease
22262	G1yz100	Rheumatic left ventricular failure	Congestive heart failure
22267	BB04.00	[M]Neoplasm, malig, uncertain whether primary or metastatic	Metastatic cancer
22290	B313.00	Malignant neoplasm of connective and soft tissue of thorax	Solid tumour or leukaemia
22333	8I3N.00	Hypertension treatment refused	Hypertension (uncomplicated)
22341	1O30.00	Epilepsy confirmed	Other neurological disorders
22392	B807.00	Carcinoma in situ of other and unspecified small intestine	Solid tumour or leukaemia
22411	J622.11	Encephalopathy - hepatic	Other neurological disorders
22412	G4...11	Heart disease - pulmonary	Pulmonary circulation disorders
22441	B212.00	Malignant neoplasm of subglottis	Solid tumour or leukaemia
22463	D313.00	Primary thrombocytopenia	Coagulopathy
22487	C10N.00	Secondary diabetes mellitus	Diabetes (uncomplicated)
22509	N00..11	Collagen diseases	Rheumatoid arthritis and collagen diseases
22524	B58yz00	Secondary malignant neoplasm of other specified site NOS	Metastatic cancer
22536	H4y1000	Chronic pulmonary fibrosis following radiation	Chronic pulmonary disease
22556	22K7.00	Body mass index 40+ - severely obese	Obesity
22561	BBV4.00	[M]Telangiectatic osteosarcoma	Solid tumour or leukaemia
22564	6657.00	On lithium	Psychoses
22573	C106z00	Diabetes mellitus NOS with neurological manifestation	Diabetes with end-organ damage
22582	7910400	Mitral valvuloplasty NEC	Valvular disease
22643	1BH3.00	Paranoid ideation	Psychoses
22644	286..11	Poor insight into psychotic condition	Psychoses
22650	BBT1.11	[M]Angiosarcoma	Solid tumour or leukaemia
22677	G70y011	Carotid artery disease	Other neurological disorders
22684	Eu55.15	[X]Laxative habit	Drug abuse
22692	BBEG000	[M]Acral lentiginous melanoma, malignant	Solid tumour or leukaemia
22695	C380400	Central obesity	Obesity
22699	B803700	Carcinoma in situ of splenic flexure of colon	Solid tumour or leukaemia
22706	D302.00	Haemophilia-C (factor XI deficiency)	Coagulopathy
22713	1S42.00	Manic mood	Psychoses
22715	D013000	Combined B12 and folate deficiency anaemia	Deficiency anaemia
22752	173c.00	Occupational asthma	Chronic pulmonary disease
22766	J635000	Toxic liver disease with cholestasis	Liver disease
22773	C354500	Familial benign hypercalcaemia	Fluid and electrolyte disorders
22778	P602.00	Congenital pulmonary stenosis	Valvular disease
22781	G421.00	Aneurysm of pulmonary artery	Peripheral vascular disease
22804	F251011	Tonic-clonic epilepsy	Other neurological disorders
22806	Eu32212	[X]Single episode major depression w'out psychotic symptoms	Depression
22823	66Ab.00	Diabetic foot examination	Diabetes (uncomplicated)
22835	H564.00	Bronchiolitis obliterans organising pneumonia	Chronic pulmonary disease
22837	G111.12	Mitral regurgitation - rheumatic	Valvular disease
22841	J615z11	Macronodular cirrhosis of liver	Liver disease
22852	K015.00	Nephrotic syndrome, focal and segmental glomerular lesions	Renal disease
22866	N12C300	Lumbar disc prolapse with cauda equina compression	Paralysis
22871	C10EP00	Type 1 diabetes mellitus with exudative maculopathy	Diabetes with end-organ damage
22874	14AD.00	H/O ventricular fibrillation	Cardiac arrythmia
22880	7A35100	Percutaneous transluminal angioplasty sup mesenteric art NEC	Peripheral vascular disease
22884	C10F.11	Type II diabetes mellitus	Diabetes (uncomplicated)
22893	B06..00	Malignant neoplasm of oropharynx	Solid tumour or leukaemia
22894	B110100	Malignant neoplasm of cardio-oesophageal junction of stomach	Solid tumour or leukaemia
22897	D310100	Henoch-Schonlein nephritis	Renal disease
22905	H581.00	Interstitial emphysema	Chronic pulmonary disease
22907	F242.00	Diplegia of upper limbs	Paralysis
22915	H583.00	Pulmonary eosinophilia	Chronic pulmonary disease
22918	J122.00	Duodenal ulcer disease	Peptic ulcer disease
22967	2BBF.00	Retinal abnormality - diabetes related	Diabetes with end-organ damage
22991	667N.00	Epilepsy severity	Other neurological disorders
23007	24D5.00	O/E - aortic systolic murmur	Valvular disease
23014	C04z.12	Thyroid insufficiency	Hypothyroidism
23082	J14..00	Gastrojejunal ulcer (GJU)	Peptic ulcer disease
23085	BBEP.00	[M]Epithelioid cell melanoma	Solid tumour or leukaemia
23087	J121211	Perforated chronic duodenal ulcer	Peptic ulcer disease
23129	42Qr.00	Prothrombin consumption	Coagulopathy
23132	42QB.00	Factor VIII assay	Coagulopathy
23333	H540000	Hypostatic pneumonia	Chronic pulmonary disease
23352	7A10100	Bypass aorta by anastomosis axillary to femoral artery NEC	Peripheral vascular disease
23361	G68..00	Late effects of cerebrovascular disease	Other neurological disorders
23366	R012200	[D]Spastic gait	Paralysis
23380	B340000	Malignant neoplasm of nipple of female breast	Solid tumour or leukaemia
23389	B200.00	Malignant neoplasm of nasal cavities	Solid tumour or leukaemia
23399	B344.00	Malignant neoplasm of upper-outer quadrant of female breast	Solid tumour or leukaemia
23415	F256100	Salaam attacks	Other neurological disorders
23433	B161.00	Malignant neoplasm of extrahepatic bile ducts	Solid tumour or leukaemia
23436	E241.12	Barbiturate dependence	Drug abuse
23437	G573z00	Atrial fibrillation and flutter NOS	Cardiac arrythmia
23446	H42z.00	Silica pneumoconiosis NOS	Chronic pulmonary disease
23461	H43z.00	Pneumoconiosis due to inorganic dust NOS	Chronic pulmonary disease
23479	C350011	Bronzed diabetes	Diabetes (uncomplicated)
23480	B335900	Malignant neoplasm of perianal skin	Solid tumour or leukaemia
23481	G581.11	Asthma - cardiac	Congestive heart failure
23492	H320z00	Chronic bullous emphysema NOS	Chronic pulmonary disease
23494	G57y500	Wandering atrial pacemaker	Cardiac arrythmia
23497	G731000	Buerger's disease	Peripheral vascular disease
23500	C2z..00	Nutritional deficiency NOS	Weight loss
23511	J622.00	Hepatic coma	Liver disease
23532	G712.00	Thoracic aortic aneurysm without mention of rupture	Peripheral vascular disease
23538	E13y100	Brief reactive psychosis	Psychoses
23552	N041.00	Felty's syndrome	Rheumatoid arthritis and collagen diseases
23566	Q490.00	Neonatal cardiac failure	Congestive heart failure
23578	J614000	Chronic persistent hepatitis	Liver disease
23580	G60z.00	Subarachnoid haemorrhage NOS	Other neurological disorders
23610	E250100	Nondependent alcohol abuse, continuous	Alcohol abuse
23616	E100100	Subchronic schizophrenia	Psychoses
23632	F244.00	Monoplegia of upper limb	Paralysis
23634	F254100	Psychomotor epilepsy	Other neurological disorders
23647	G570100	Paroxysmal atrioventricular tachycardia	Cardiac arrythmia
23657	F4A3200	Keratoconjunctivitis sicca (excluding Sjogren's syndrome)	Rheumatoid arthritis and collagen diseases
23671	G63y000	Cerebral infarct due to thrombosis of precerebral arteries	Other neurological disorders
23677	E04y.00	Other specified chronic organic psychoses	Psychoses
23688	761J.00	Operations on gastric ulcer	Peptic ulcer disease
23707	G580000	Acute congestive heart failure	Congestive heart failure
23711	BBg1000	[M]Malignant lymphoma, diffuse NOS	Lymphoma
23713	Eu31400	[X]Bipol aff disord, curr epis sev depress, no psychot symp	Psychoses
23730	F202.00	Generalised multiple sclerosis	Other neurological disorders
23731	Eu33311	[X]Endogenous depression with psychotic symptoms	Psychoses
23763	65QA.00	AIDS carrier	HIV/AIDS
23770	A788.00	Acquired immune deficiency syndrome	HIV/AIDS
23773	7L1B100	Removal of ambulatory peritoneal dialysis catheter	Renal disease
23775	J62y.12	Liver failure NOS	Liver disease
23833	N04yz00	Other specified inflammatory polyarthropathy NOS	Rheumatoid arthritis and collagen diseases
23834	N005.00	Adult Still's Disease	Rheumatoid arthritis and collagen diseases
23835	E040.11	Korsakoff's non-alcoholic psychosis	Alcohol abuse
23861	B551100	Malignant neoplasm of chest wall NOS	Solid tumour or leukaemia
23913	K014.00	Nephrotic syndrome, minor glomerular abnormality	Renal disease
23936	ZV10411	[V]Personal history of malignant neoplasm of cervix uteri	Solid tumour or leukaemia
23942	G650.00	Basilar artery syndrome	Other neurological disorders
23951	A789200	HIV disease resulting in candidiasis	HIV/AIDS
23963	ZV11111	[V]Personal history of manic-depressive psychosis	Depression
23990	K03T.00	Tubulo-interstit nephritis, not specif as acute or chron	Renal disease
24021	J102000	Peptic ulcer of oesophagus	Peptic ulcer disease
24035	E031400	Subacute confusional state, of cerebrovascular origin	Other neurological disorders
24040	J110.00	Acute gastric ulcer	Peptic ulcer disease
24048	B180200	Malignant neoplasm of retrocaecal tissue	Solid tumour or leukaemia
24062	Eu84111	[X]Atypical childhood psychosis	Psychoses
24064	E231100	Continuous chronic alcoholism	Alcohol abuse
24097	7A48300	Bypass popliteal artery by pop/pop a anast c vein graft NEC	Peripheral vascular disease
24105	SN48112	Paralysis following electric shock	Paralysis
24107	Eu20511	[X]Chronic undifferentiated schizophrenia	Psychoses
24112	Eu32313	[X]Single episode of psychotic depression	Depression
24117	Eu32311	[X]Single episode of major depression and psychotic symptoms	Psychoses
24127	9OIA.11	Hypertension monitored	Hypertension (uncomplicated)
24171	E113400	Recurrent major depressive episodes, severe, with psychosis	Psychoses
24200	N101.00	Spinal enthesopathy	Rheumatoid arthritis and collagen diseases
24208	BBEH.00	[M]Superficial spreading melanoma	Solid tumour or leukaemia
24220	7609.00	Open operations on oesophageal varices	Liver disease
24228	B831000	Carcinoma in situ of endocervix	Solid tumour or leukaemia
24230	E117600	Unspecified bipolar affective disorder, in full remission	Psychoses
24235	B524.00	Malig neopl peripheral nerves and autonomic nervous system	Solid tumour or leukaemia
24244	E14y000	Atypical childhood psychoses	Psychoses
24248	H313.00	Mixed simple and mucopurulent chronic bronchitis	Chronic pulmonary disease
24293	BB2B.00	[M]Squamous cell carcinoma, metastatic NOS	Metastatic cancer
24301	B57..12	Secondary carcinoma of respiratory and/or digestive systems	Metastatic cancer
24309	F250200	Epileptic seizures - atonic	Other neurological disorders
24312	BB62.00	[M]Apocrine adenoma and adenocarcinomas	Solid tumour or leukaemia
24327	M271000	Ischaemic ulcer diabetic foot	Diabetes with end-organ damage
24342	J110y00	Acute gastric ulcer unspecified	Peptic ulcer disease
24345	E134.00	Psychogenic paranoid psychosis	Psychoses
24356	H540100	Hypostatic bronchopneumonia	Chronic pulmonary disease
24361	7B00200	Transplantation of kidney from cadaver	Renal disease
24363	8A13.00	Diabetic stabilisation	Diabetes (uncomplicated)
24370	B142.00	Malignant neoplasm of anal canal	Solid tumour or leukaemia
24374	B0...11	Carcinoma of lip, oral cavity and pharynx	Solid tumour or leukaemia
24375	B339.00	Dermatofibrosarcoma protuberans	Solid tumour or leukaemia
24377	G560.11	Third degree atrioventricular block	Cardiac arrythmia
24384	K032400	Familial glomerulonephritis in Alport's syndrome	Renal disease
24387	Eu04.13	[X]Acute / subacute infective psychosis	Psychoses
24397	B061.00	Malignant neoplasm of tonsillar fossa	Solid tumour or leukaemia
24423	C108.13	Type I diabetes mellitus	Diabetes (uncomplicated)
24424	P7y0100	Congenital cerebral arteriovenous aneurysm	Peripheral vascular disease
24441	E240z00	Opioid drug dependence NOS	Drug abuse
24446	G63y100	Cerebral infarction due to embolism of precerebral arteries	Other neurological disorders
24458	C109711	Type II diabetes mellitus - poor control	Diabetes (uncomplicated)
24466	H58y000	Broncholithiasis	Chronic pulmonary disease
24479	663d.00	Emergency asthma admission since last appointment	Chronic pulmonary disease
24482	7937z00	Other cardiac pacemaker system NOS	Cardiac arrythmia
24485	E231300	Chronic alcoholism in remission	Alcohol abuse
24490	C100000	Diabetes mellitus, juvenile type, no mention of complication	Diabetes (uncomplicated)
24503	8B29.00	Cardiac failure therapy	Congestive heart failure
24506	8791.00	Further asthma - drug prevent.	Chronic pulmonary disease
24511	BB09.00	[M]Malignant tumour, giant cell type	Solid tumour or leukaemia
24533	P6y5.00	Congenital heart block	Cardiac arrythmia
24539	BBV2.00	[M]Chondroblastic osteosarcoma	Solid tumour or leukaemia
24549	G42..00	Other pulmonary circulation disease	Pulmonary circulation disorders
24551	BBE1.11	[M]Melanocarcinoma	Solid tumour or leukaemia
24557	G540z00	Mitral valve disorders NOS	Valvular disease
24571	F372200	Asymptomatic diabetic neuropathy	Diabetes with end-organ damage
24581	F11x600	Cerebral degeneration due to vitamin B12 deficiency	Other neurological disorders
24616	E243000	Cannabis dependence, unspecified	Drug abuse
24640	E110200	Single manic episode, moderate	Psychoses
24641	M210.00	Circumscribed scleroderma	Rheumatoid arthritis and collagen diseases
24675	B07..00	Malignant neoplasm of nasopharynx	Solid tumour or leukaemia
24684	7A31300	Operation on aneurysm of renal artery	Peripheral vascular disease
24689	E116100	Mixed bipolar affective disorder, mild	Psychoses
24692	7A48.00	Other bypass of femoral artery or popliteal artery	Peripheral vascular disease
24693	C109G00	Non-insulin dependent diabetes mellitus with arthropathy	Diabetes with end-organ damage
24694	C108B00	Insulin dependent diabetes mellitus with mononeuropathy	Diabetes with end-organ damage
24747	N04z.00	Inflammatory polyarthropathy NOS	Rheumatoid arthritis and collagen diseases
24748	C04y.00	Other acquired hypothyroidism	Hypothyroidism
24801	B800400	Carcinoma in situ of floor of mouth	Solid tumour or leukaemia
24813	A707000	Chronic viral hepatitis B with delta-agent	Liver disease
24814	H591.00	Chronic respiratory failure	Chronic pulmonary disease
24836	C109C12	Type 2 diabetes mellitus with nephropathy	Diabetes with end-organ damage
24852	B016.00	Malignant neoplasm of lingual tonsil	Solid tumour or leukaemia
24870	D012.11	Folic acid deficiency anaemia	Deficiency anaemia
24872	ZV01A00	[V]Asymptomatic human immunodeficency virus infection status	HIV/AIDS
24884	663u.00	Asthma causes daytime symptoms 1 to 2 times per week	Chronic pulmonary disease
24984	J671000	Alcohol-induced chronic pancreatitis	Alcohol abuse
24989	G850.00	Oesophageal varices with bleeding	Liver disease
24998	E247100	Other specified drug dependence, continuous	Drug abuse
25013	H4...11	Pneumoconioses	Chronic pulmonary disease
25041	ZC2CA00	Dietary advice for type II diabetes	Diabetes (uncomplicated)
25055	K100300	Chronic pyonephrosis	Renal disease
25110	E013.00	Alcohol withdrawal hallucinosis	Alcohol abuse
25114	E030400	Acute confusional state, of cerebrovascular origin	Other neurological disorders
25147	G567.00	Anomalous atrioventricular excitation	Cardiac arrythmia
25175	E259400	Misuse of prescription only drugs	Drug abuse
25181	663e.00	Asthma restricts exercise	Chronic pulmonary disease
25245	B336400	Malignant neoplasm of skin of finger	Solid tumour or leukaemia
25249	H59..00	Respiratory failure	Chronic pulmonary disease
25266	G572.00	Paroxysmal tachycardia unspecified	Cardiac arrythmia
25310	B808000	Carcinoma in situ of liver	Solid tumour or leukaemia
25324	F230.00	Congenital diplegia	Paralysis
25330	F25y300	Complex partial status epilepticus	Other neurological disorders
25341	J620100	Liver abscess due to cholangitis	Liver disease
25366	B561300	Secondary and unspec malig neop ant mediastinal lymph nodes	Metastatic cancer
25371	G241000	Secondary benign renovascular hypertension	Hypertension (uncomplicated)
25372	B812z00	Carcinoma in situ of bronchus or lung NOS	Solid tumour or leukaemia
25386	E041.00	Dementia in conditions EC	Other neurological disorders
25394	D215000	Anaemia secondary to chronic renal failure	Renal disease
25438	G720100	Aneurysm of radial artery	Peripheral vascular disease
25448	E252200	Nondependent cannabis abuse, episodic	Drug abuse
25463	M210400	Linear scleroderma	Rheumatoid arthritis and collagen diseases
25526	E252z00	Nondependent cannabis abuse NOS	Drug abuse
25535	B150.00	Primary malignant neoplasm of liver	Solid tumour or leukaemia
25546	E102.00	Catatonic schizophrenia	Psychoses
25563	E113z00	Recurrent major depressive episode NOS	Depression
25570	F23y200	Spastic cerebral palsy	Paralysis
25582	K04z.00	Acute renal failure NOS	Renal disease
25583	G574011	Cardiac arrest-ventricular fibrillation	Cardiac arrythmia
25589	C376100	Alpha-1-antitrypsin hepatitis	Liver disease
25591	C10FQ00	Type 2 diabetes mellitus with exudative maculopathy	Diabetes with end-organ damage
25602	B326400	Malignant melanoma of finger	Solid tumour or leukaemia
25603	H310.00	Simple chronic bronchitis	Chronic pulmonary disease
25615	G64z000	Brainstem infarction	Other neurological disorders
25627	C10F700	Type 2 diabetes mellitus - poor control	Diabetes (uncomplicated)
25636	66Aa.00	Diabetic diet - poor compliance	Diabetes (uncomplicated)
25641	BB5D513	[M]Liver cell carcinoma	Solid tumour or leukaemia
25697	E113300	Recurrent major depressive episodes, severe, no psychosis	Depression
25700	ZV7C000	[V]Assessment for liver transplant	Liver disease
25704	Eu00011	[X]Presenile dementia,Alzheimer's type	Other neurological disorders
25705	9OJ6.00	Asthma monitor 3rd letter	Chronic pulmonary disease
25706	9OJ5.00	Asthma monitor 2nd letter	Chronic pulmonary disease
25707	9OJ4.00	Asthma monitor 1st letter	Chronic pulmonary disease
25723	3264.00	ECG: atrial ectopics	Cardiac arrythmia
25757	Eu13211	[X]Drug addiction- sedative / hypnotics	Drug abuse
25786	D30..00	Coagulation defects	Coagulopathy
25791	8CR0.00	Asthma clinical management plan	Chronic pulmonary disease
25796	H332.00	Mixed asthma	Chronic pulmonary disease
25844	7A32000	Percutaneous transluminal angioplasty of renal artery	Peripheral vascular disease
25884	Z7E4300	Truncal ataxia	Other neurological disorders
25886	B222100	Malignant neoplasm of upper lobe of lung	Solid tumour or leukaemia
25913	C043.00	Other iatrogenic hypothyroidism	Hypothyroidism
25925	13cE.00	Prolonged high dose use of cannabis	Drug abuse
25961	BB17.00	[M]Large cell carcinoma NOS	Solid tumour or leukaemia
25968	C380500	Generalised obesity	Obesity
25980	K08z.00	Impaired renal function disorder NOS	Renal disease
25986	D306.12	Disseminated intravascular coagulation	Coagulopathy
26002	E02z.00	Drug psychosis NOS	Psychoses
26015	F255.00	Partial epilepsy without impairment of consciousness	Other neurological disorders
26018	66YS.00	Chronic obstructive pulmonary disease monitoring by nurse	Chronic pulmonary disease
26034	B591.00	Other malignant neoplasm NOS	Metastatic cancer
26054	C10FL00	Type 2 diabetes mellitus with persistent proteinuria	Diabetes with end-organ damage
26061	E248.00	Combined opioid with other drug dependence	Drug abuse
26082	H541000	Chronic pulmonary oedema	Chronic pulmonary disease
26106	E231200	Episodic chronic alcoholism	Alcohol abuse
26108	C10B000	Steroid induced diabetes mellitus without complication	Diabetes (uncomplicated)
26115	8HHb.00	Referral to heart failure nurse	Congestive heart failure
26119	E13yz00	Other reactive psychoses NOS	Psychoses
26120	BB5V.00	[M]Pituitary adenomas and carcinomas	Solid tumour or leukaemia
26125	H312300	Bronchiolitis obliterans	Chronic pulmonary disease
26134	B064000	Malignant neoplasm of epiglottis, free border	Solid tumour or leukaemia
26143	Eu23112	[X]Cycloid psychosis with symptoms of schizophrenia	Psychoses
26144	F251.00	Generalised convulsive epilepsy	Other neurological disorders
26153	7918100	Annuloplasty of tricuspid valve	Valvular disease
26161	E11..13	Manic psychoses	Psychoses
26165	B211.00	Malignant neoplasm of supraglottis	Solid tumour or leukaemia
26168	7912.00	Plastic repair of tricuspid valve	Valvular disease
26178	8HHs.00	Referral to psychosis early intervention service	Psychoses
26181	F12X.00	Secondary parkinsonism, unspecified	Other neurological disorders
26227	E111.00	Recurrent manic episodes	Psychoses
26232	7A14411	Tube graft of Abdominal aortic aneurysm	Peripheral vascular disease
26242	ZRad.00	New York Heart Assoc classification heart failure symptoms	Congestive heart failure
26253	BB5R900	[M]Neuroendocrine carcinoma	Solid tumour or leukaemia
26261	ZV12711	[V]Personal history of peptic ulcer	Peptic ulcer disease
26270	Eu02500	[X]Lewy body dementia	Other neurological disorders
26278	H357.00	'Ventilation' pneumonitis	Chronic pulmonary disease
26279	44I4200	Low serum potassium level	Fluid and electrolyte disorders
26299	Eu31100	[X]Bipolar affect disorder cur epi manic wout psychotic symp	Psychoses
26306	H320.00	Chronic bullous emphysema	Chronic pulmonary disease
26318	G563.00	Left main stem bundle branch block	Cardiac arrythmia
26319	G852200	Oesophageal varices in cirrhosis of the liver	Liver disease
26323	Eu10711	[X]Alcoholic dementia NOS	Alcohol abuse
26327	D0y..00	Other specified deficiency anaemias	Deficiency anaemia
26366	C22..00	Other severe protein-calorie malnutrition (wt for age < 60%)	Weight loss
26367	A707.00	Chronic viral hepatitis	Liver disease
26393	B152.00	Malignant neoplasm of liver unspecified	Solid tumour or leukaemia
26413	BB1A.00	[M]Pleomorphic carcinoma	Solid tumour or leukaemia
[truncated: 5,157 more rows]
